# Supplementary material for: Crystal structure of 1-amino-2-oxo-2,5,6,7,8,9-hexa­hydro-1H-cyclo­hepta­[b]pyridine-3-carbo­nitrile
Source: Acta Crystallogr E Crystallogr Commun. 2016 Aug 2;72(Pt 9):1239–41. doi: 10.1107/S2056989016012196 (PMC5120696; doi:10.1107/S2056989016012196)
Supplement: Supplementary file 1 [file e-72-01239-sup1.cif]

##############################################################################
#                                                                            #
# This CIF contains the data in a paper accepted for publication in          #
# Acta Crystallographica Section E. It conforms to the requirements of       #
# Notes for Authors for Acta Crystallographica Section E, and has been       #
# peer reviewed under the auspices of the IUCr Commission on Journals.       #
#                                                                            #
# Full details of the Crystallographic Information File format               #
# are given in the paper "The Crystallographic Information File (CIF):       #
# a New Standard Archive File for Crystallography" by S. R. Hall, F. H.      #
# Allen and I. D. Brown [Acta Cryst. (1991), A47, 655-685].                  #
#                                                                            #
# The current version of the core CIF dictionary is obtainable from          #
# ftp://ftp.iucr.org/pub/cif_core.dic.                                       #
#                                                                            #
# Software is freely available for graphical display of the structure(s)     #
# in this CIF. For information consult the CIF software page                 #
# http://www.iucr.org/resources/cif/software.                                #
#                                                                            #
# This file may be used for bona fide research purposes within the           #
# scientific community so long as proper attribution is given to the journal # 
# article from which it was obtained.                                        #
#                                                                            #
##############################################################################
data_I
_database_code_depnum_ccdc_archive 'CCDC 1496294'
_audit_creation_method     SHELXL-97
_chemical_name_systematic
;\
1-Amino-2-oxo-2,5,6,7,8,9-hexahydro-1<i>H</i>-cyclohepta[<i>b</i>]pyridine-3-\
carbonitrile
;
_chemical_name_common     ?
_chemical_formula_moiety     'C11 H13 N3 O'
_chemical_formula_sum     'C11 H13 N3 O'
_chemical_formula_iupac     'C11 H13 N3 O'
_chemical_formula_weight     203.24
_chemical_melting_point     ?
_symmetry_cell_setting     monoclinic
_symmetry_space_group_name_H-M     'P 21/c'
_symmetry_space_group_name_Hall     '-P 2ybc'
loop_
    _symmetry_equiv_pos_as_xyz
    'x, y, z'
    '-x, y+1/2, -z+1/2'
    '-x, -y, -z'
    'x, -y-1/2, z-1/2'
_cell_length_a     8.5680(4)
_cell_length_b     10.0475(4)
_cell_length_c     11.6778(5)
_cell_angle_alpha     90.00
_cell_angle_beta     103.272(4)
_cell_angle_gamma     90.00
_cell_volume     978.46(7)
_cell_formula_units_Z     4
_cell_measurement_reflns_used     6583
_cell_measurement_theta_min     3.8810
_cell_measurement_theta_max     76.0820
_cell_measurement_temperature     100(2)
_exptl_crystal_description     plate
_exptl_crystal_colour     colourless
_exptl_crystal_size_max     0.10
_exptl_crystal_size_mid     0.10
_exptl_crystal_size_min     0.05
_exptl_crystal_density_diffrn     1.380
_exptl_crystal_density_meas     ?
_exptl_crystal_density_method     'not measured'
_exptl_crystal_F_000     432
_exptl_absorpt_coefficient_mu     0.744
_exptl_absorpt_correction_type     multi-scan
_exptl_absorpt_process_details
;
(CrysAlis PRO; Agilent, 2010)
;
_exptl_absorpt_correction_T_min     0.79478
_exptl_absorpt_correction_T_max     1.00000
_exptl_special_details     ?
_diffrn_ambient_temperature     100(2)
_diffrn_radiation_type     CuK\a
_diffrn_radiation_wavelength     1.54184
_diffrn_radiation_monochromator     mirror
_diffrn_measurement_device_type     'Oxford Diffraction Xcalibur Atlas Nova'
_diffrn_measurement_method     \w-scan
_diffrn_detector_area_resol_mean     10.3543
_diffrn_reflns_number     19833
_diffrn_reflns_av_R_equivalents     0.0622
_diffrn_reflns_av_sigmaI/netI     0.0247
_diffrn_reflns_theta_min     5.30
_diffrn_reflns_theta_max     76.12
_diffrn_reflns_theta_full     75.00
_diffrn_measured_fraction_theta_max     0.998
_diffrn_measured_fraction_theta_full     1.000
_diffrn_reflns_limit_h_min     -10
_diffrn_reflns_limit_h_max     10
_diffrn_reflns_limit_k_min     -12
_diffrn_reflns_limit_k_max     12
_diffrn_reflns_limit_l_min     -14
_diffrn_reflns_limit_l_max     14
_diffrn_standards_number     ?
_diffrn_standards_interval_count     ?
_diffrn_standards_interval_time     ?
_diffrn_standards_decay_%     ?
_refine_special_details
;
 Refinement of F^2^ against ALL reflections.  The weighted R-factor wR and
 goodness of fit S are based on F^2^, conventional R-factors R are based
 on F, with F set to zero for negative F^2^. The threshold expression of
 F^2^ > 2sigma(F^2^) is used only for calculating R-factors(gt) etc. and is
 not relevant to the choice of reflections for refinement.  R-factors based
 on F^2^ are statistically about twice as large as those based on F, and R-
 factors based on ALL data will be even larger.
;
_reflns_number_total     2046
_reflns_number_gt     1674
_reflns_threshold_expression     >2sigma(I)
_refine_ls_structure_factor_coef     Fsqd
_refine_ls_matrix_type     full
_refine_ls_R_factor_all     0.0519
_refine_ls_R_factor_gt     0.0394
_refine_ls_wR_factor_gt     0.0992
_refine_ls_wR_factor_ref     0.1088
_refine_ls_goodness_of_fit_ref     1.056
_refine_ls_restrained_S_all     1.056
_refine_ls_number_reflns     2046
_refine_ls_number_parameters     144
_refine_ls_number_restraints     0
_refine_ls_hydrogen_treatment     mixed
_refine_ls_weighting_scheme     calc
_refine_ls_weighting_details
         'calc w=1/[\s^2^(Fo^2^)+(0.0602P)^2^+0.2053P] where P=(Fo^2^+2Fc^2^)/3'
_atom_sites_solution_hydrogens     geom
_atom_sites_solution_primary     direct
_atom_sites_solution_secondary     difmap
_refine_ls_shift/su_max     0.000
_refine_ls_shift/su_mean     0.000
_refine_diff_density_max     0.277
_refine_diff_density_min     -0.296
_refine_ls_extinction_method     none
_refine_ls_extinction_coef     ?
loop_
    _atom_type_symbol
    _atom_type_description
    _atom_type_scat_dispersion_real
    _atom_type_scat_dispersion_imag
    _atom_type_scat_source
    'C' 'C' 0.0181 0.0091
                         'International Tables Vol C Tables 4.2.6.8 and 6.1.1.4'
    'H' 'H' 0.0000 0.0000
                         'International Tables Vol C Tables 4.2.6.8 and 6.1.1.4'
    'N' 'N' 0.0311 0.0180
                         'International Tables Vol C Tables 4.2.6.8 and 6.1.1.4'
    'O' 'O' 0.0492 0.0322
                         'International Tables Vol C Tables 4.2.6.8 and 6.1.1.4'
_computing_data_collection
;
(CrysAlis PRO; Agilent, 2010)
;
_computing_cell_refinement
;
(CrysAlis PRO; Agilent, 2010)
;
_computing_data_reduction
;
(CrysAlis PRO; Agilent, 2010)
;
_computing_structure_solution
;
SHELXS97 (Sheldrick, 2008)
;
_computing_structure_refinement
;
SHELXL97 (Sheldrick, 2008)
;
_computing_molecular_graphics
;
XP (Siemens, 1994)
;
_computing_publication_material
;
SHELXL97 (Sheldrick, 2008)
;
loop_
    _atom_site_type_symbol
    _atom_site_label
    _atom_site_fract_x
    _atom_site_fract_y
    _atom_site_fract_z
    _atom_site_U_iso_or_equiv
    _atom_site_adp_type
    _atom_site_calc_flag
    _atom_site_refinement_flags
    _atom_site_occupancy
    _atom_site_symmetry_multiplicity
    _atom_site_disorder_assembly
    _atom_site_disorder_group
    N N1 0.14967(13) 0.49677(10) 0.37289(9) 0.0161(3) Uani d . 1 1 . .
    C C2 0.13750(15) 0.63589(13) 0.36852(11) 0.0168(3) Uani d . 1 1 . .
    C C3 0.17684(15) 0.69947(13) 0.48064(12) 0.0168(3) Uani d . 1 1 . .
    C C4 0.22210(15) 0.62730(13) 0.58375(11) 0.0173(3) Uani d . 1 1 . .
    H H4 0.2451 0.6727 0.6571 0.021 Uiso calc R 1 1 . .
    C C4A 0.23457(16) 0.48899(13) 0.58178(11) 0.0169(3) Uani d . 1 1 . .
    C C5 0.29860(17) 0.41294(13) 0.69430(11) 0.0197(3) Uani d . 1 1 . .
    H H5A 0.2243 0.3391 0.7000 0.024 Uiso calc R 1 1 . .
    H H5B 0.3025 0.4729 0.7622 0.024 Uiso calc R 1 1 . .
    C C6 0.46697(17) 0.35590(14) 0.70100(12) 0.0218(3) Uani d . 1 1 . .
    H H6A 0.5315 0.4231 0.6703 0.026 Uiso calc R 1 1 . .
    H H6B 0.5197 0.3395 0.7845 0.026 Uiso calc R 1 1 . .
    C C7 0.46682(17) 0.22636(14) 0.63197(12) 0.0212(3) Uani d . 1 1 . .
    H H7A 0.5787 0.1942 0.6447 0.025 Uiso calc R 1 1 . .
    H H7B 0.4055 0.1587 0.6651 0.025 Uiso calc R 1 1 . .
    C C8 0.39649(16) 0.23537(13) 0.49953(12) 0.0199(3) Uani d . 1 1 . .
    H H8A 0.4085 0.1478 0.4637 0.024 Uiso calc R 1 1 . .
    H H8B 0.4596 0.3008 0.4656 0.024 Uiso calc R 1 1 . .
    C C9 0.21817(16) 0.27618(13) 0.46552(12) 0.0186(3) Uani d . 1 1 . .
    H H9A 0.1708 0.2467 0.3841 0.022 Uiso calc R 1 1 . .
    H H9B 0.1597 0.2312 0.5185 0.022 Uiso calc R 1 1 . .
    C C9A 0.19855(15) 0.42414(13) 0.47385(11) 0.0159(3) Uani d . 1 1 . .
    C C10 0.17377(16) 0.84204(14) 0.48160(12) 0.0200(3) Uani d . 1 1 . .
    N N2 0.12201(15) 0.43233(12) 0.26182(10) 0.0207(3) Uani d . 1 1 . .
    H H01 0.090(2) 0.500(2) 0.2110(18) 0.036(5) Uiso d . 1 1 . .
    H H02 0.037(2) 0.376(2) 0.2551(16) 0.030(5) Uiso d . 1 1 . .
    N N3 0.17469(17) 0.95620(12) 0.48127(12) 0.0298(3) Uani d . 1 1 . .
    O O1 0.09637(12) 0.69230(9) 0.27097(8) 0.0208(2) Uani d . 1 1 . .
loop_
    _atom_site_aniso_label
    _atom_site_aniso_U_11
    _atom_site_aniso_U_22
    _atom_site_aniso_U_33
    _atom_site_aniso_U_12
    _atom_site_aniso_U_13
    _atom_site_aniso_U_23
    N1 0.0174(6) 0.0137(5) 0.0162(5) -0.0004(4) 0.0016(4) -0.0012(4)
    C2 0.0134(6) 0.0151(6) 0.0214(7) 0.0001(4) 0.0028(5) 0.0014(5)
    C3 0.0150(6) 0.0129(6) 0.0223(6) -0.0009(4) 0.0037(5) -0.0012(5)
    C4 0.0154(6) 0.0171(6) 0.0199(6) -0.0005(5) 0.0047(5) -0.0024(5)
    C4A 0.0153(6) 0.0162(6) 0.0192(6) 0.0000(5) 0.0036(5) 0.0012(5)
    C5 0.0240(7) 0.0182(6) 0.0170(6) 0.0015(5) 0.0051(5) 0.0018(5)
    C6 0.0212(7) 0.0241(7) 0.0182(6) 0.0018(5) 0.0006(5) 0.0020(5)
    C7 0.0197(7) 0.0204(7) 0.0229(7) 0.0036(5) 0.0037(5) 0.0044(5)
    C8 0.0199(7) 0.0182(6) 0.0215(6) 0.0026(5) 0.0048(5) 0.0005(5)
    C9 0.0193(7) 0.0137(6) 0.0218(6) -0.0002(5) 0.0026(5) -0.0003(5)
    C9A 0.0133(6) 0.0145(6) 0.0195(6) -0.0006(4) 0.0030(5) 0.0008(4)
    C10 0.0183(6) 0.0182(7) 0.0227(6) 0.0002(5) 0.0033(5) -0.0007(5)
    N2 0.0272(7) 0.0176(6) 0.0154(5) -0.0018(5) 0.0006(5) -0.0033(4)
    N3 0.0340(8) 0.0182(6) 0.0366(7) 0.0000(5) 0.0068(6) -0.0004(5)
    O1 0.0237(5) 0.0170(4) 0.0199(5) 0.0012(4) 0.0012(4) 0.0039(4)
_geom_special_details
;
 All esds (except the esd in the dihedral angle between two l.s. planes)
 are estimated using the full covariance matrix.  The cell esds are taken
 into account individually in the estimation of esds in distances, angles
 and torsion angles; correlations between esds in cell parameters are only
 used when they are defined by crystal symmetry.  An approximate (isotropic)
 treatment of cell esds is used for estimating esds involving l.s. planes.
 Least-squares planes (x,y,z in crystal coordinates) and deviations from them
 (* indicates atom used to define plane)
  8.5275 (0.0007) x + 0.7466 (0.0052) y - 3.3783 (0.0058) z = 0.3993 (0.0040)
 *   -0.0117 (0.0008)  N1
 *    0.0031 (0.0009)  C2
 *    0.0072 (0.0009)  C3
 *   -0.0090 (0.0009)  C4
 *    0.0007 (0.0009)  C4A
 *    0.0097 (0.0009)  C9A
      1.4803 (0.0024)  C6
      1.6155 (0.0026)  C7
      1.4700 (0.0023)  C8
 Rms deviation of fitted atoms =   0.0079
;
loop_
    _geom_bond_atom_site_label_1
    _geom_bond_atom_site_label_2
    _geom_bond_site_symmetry_2
    _geom_bond_distance
    _geom_bond_publ_flag
    N1 C9A . 1.3680(16) ?
    N1 C2 . 1.4017(16) ?
    N1 N2 . 1.4201(15) ?
    C2 O1 . 1.2486(16) ?
    C2 C3 . 1.4260(18) ?
    C3 C4 . 1.3826(18) ?
    C3 C10 . 1.4328(18) ?
    C4 C4A . 1.3943(18) ?
    C4A C9A . 1.3892(18) ?
    C4A C5 . 1.5101(17) ?
    C5 C6 . 1.5375(19) ?
    C6 C7 . 1.5308(19) ?
    C7 C8 . 1.5283(18) ?
    C8 C9 . 1.5432(18) ?
    C9 C9A . 1.5018(17) ?
    C10 N3 . 1.1471(19) ?
    C4 H4 . 0.9500 ?
    C5 H5A . 0.9900 ?
    C5 H5B . 0.9900 ?
    C6 H6A . 0.9900 ?
    C6 H6B . 0.9900 ?
    C7 H7A . 0.9900 ?
    C7 H7B . 0.9900 ?
    C8 H8A . 0.9900 ?
    C8 H8B . 0.9900 ?
    C9 H9A . 0.9900 ?
    C9 H9B . 0.9900 ?
    N2 H01 . 0.90(2) ?
    N2 H02 . 0.91(2) ?
loop_
    _geom_angle_atom_site_label_1
    _geom_angle_atom_site_label_2
    _geom_angle_atom_site_label_3
    _geom_angle_site_symmetry_1
    _geom_angle_site_symmetry_3
    _geom_angle
    _geom_angle_publ_flag
    C9A N1 C2 . . 124.66(11) ?
    C9A N1 N2 . . 119.86(10) ?
    C2 N1 N2 . . 115.22(10) ?
    O1 C2 N1 . . 119.27(11) ?
    O1 C2 C3 . . 126.31(12) ?
    N1 C2 C3 . . 114.42(11) ?
    C4 C3 C2 . . 121.64(12) ?
    C4 C3 C10 . . 121.30(12) ?
    C2 C3 C10 . . 117.01(12) ?
    C3 C4 C4A . . 121.04(12) ?
    C9A C4A C4 . . 118.72(12) ?
    C9A C4A C5 . . 120.85(12) ?
    C4 C4A C5 . . 120.26(12) ?
    C4A C5 C6 . . 112.46(11) ?
    C7 C6 C5 . . 113.75(11) ?
    C8 C7 C6 . . 115.79(11) ?
    C7 C8 C9 . . 114.41(11) ?
    C9A C9 C8 . . 111.42(11) ?
    N1 C9A C4A . . 119.48(12) ?
    N1 C9A C9 . . 119.26(11) ?
    C4A C9A C9 . . 121.22(12) ?
    N3 C10 C3 . . 178.28(16) ?
    C3 C4 H4 . . 119.5 ?
    C4A C4 H4 . . 119.5 ?
    C4A C5 H5A . . 109.1 ?
    C6 C5 H5A . . 109.1 ?
    C4A C5 H5B . . 109.1 ?
    C6 C5 H5B . . 109.1 ?
    H5A C5 H5B . . 107.8 ?
    C7 C6 H6A . . 108.8 ?
    C5 C6 H6A . . 108.8 ?
    C7 C6 H6B . . 108.8 ?
    C5 C6 H6B . . 108.8 ?
    H6A C6 H6B . . 107.7 ?
    C8 C7 H7A . . 108.3 ?
    C6 C7 H7A . . 108.3 ?
    C8 C7 H7B . . 108.3 ?
    C6 C7 H7B . . 108.3 ?
    H7A C7 H7B . . 107.4 ?
    C7 C8 H8A . . 108.7 ?
    C9 C8 H8A . . 108.7 ?
    C7 C8 H8B . . 108.7 ?
    C9 C8 H8B . . 108.7 ?
    H8A C8 H8B . . 107.6 ?
    C9A C9 H9A . . 109.3 ?
    C8 C9 H9A . . 109.3 ?
    C9A C9 H9B . . 109.3 ?
    C8 C9 H9B . . 109.3 ?
    H9A C9 H9B . . 108.0 ?
    N1 N2 H01 . . 102.6(13) ?
    N1 N2 H02 . . 108.8(12) ?
    H01 N2 H02 . . 107.1(17) ?
loop_
    _geom_torsion_atom_site_label_1
    _geom_torsion_atom_site_label_2
    _geom_torsion_atom_site_label_3
    _geom_torsion_atom_site_label_4
    _geom_torsion_site_symmetry_1
    _geom_torsion_site_symmetry_2
    _geom_torsion_site_symmetry_3
    _geom_torsion_site_symmetry_4
    _geom_torsion
    _geom_torsion_publ_flag
    C9A N1 C2 O1 . . . . 177.72(12) ?
    N2 N1 C2 O1 . . . . 3.59(17) ?
    C9A N1 C2 C3 . . . . -1.60(18) ?
    N2 N1 C2 C3 . . . . -175.73(11) ?
    O1 C2 C3 C4 . . . . -179.57(13) ?
    N1 C2 C3 C4 . . . . -0.30(18) ?
    O1 C2 C3 C10 . . . . -2.1(2) ?
    N1 C2 C3 C10 . . . . 177.22(11) ?
    C2 C3 C4 C4A . . . . 1.5(2) ?
    C10 C3 C4 C4A . . . . -175.93(13) ?
    C3 C4 C4A C9A . . . . -0.82(19) ?
    C3 C4 C4A C5 . . . . 174.41(12) ?
    C9A C4A C5 C6 . . . . 66.67(16) ?
    C4 C4A C5 C6 . . . . -108.45(14) ?
    C4A C5 C6 C7 . . . . -80.60(15) ?
    C5 C6 C7 C8 . . . . 61.27(16) ?
    C6 C7 C8 C9 . . . . -61.68(16) ?
    C7 C8 C9 C9A . . . . 80.91(14) ?
    C2 N1 C9A C4A . . . . 2.30(19) ?
    N2 N1 C9A C4A . . . . 176.17(12) ?
    C2 N1 C9A C9 . . . . -175.43(12) ?
    N2 N1 C9A C9 . . . . -1.55(18) ?
    C4 C4A C9A N1 . . . . -0.99(18) ?
    C5 C4A C9A N1 . . . . -176.19(12) ?
    C4 C4A C9A C9 . . . . 176.68(12) ?
    C5 C4A C9A C9 . . . . 1.48(19) ?
    C8 C9 C9A N1 . . . . 109.73(13) ?
    C8 C9 C9A C4A . . . . -67.96(16) ?
loop_
    _geom_hbond_atom_site_label_D
    _geom_hbond_atom_site_label_H
    _geom_hbond_atom_site_label_A
    _geom_hbond_site_symmetry_A
    _geom_hbond_distance_DH
    _geom_hbond_distance_HA
    _geom_hbond_distance_DA
    _geom_hbond_angle_DHA
    N2 H01 O1 . 0.90(2) 2.05(2) 2.6255(15) 120.4(16)
    N2 H02 O1 2_545 0.91(2) 2.16(2) 3.0225(15) 158.2(17)
    C4 H4 O1 4_576 0.95 2.45 3.2105(16) 137
    C9 H9A O1 2_545 0.99 2.63 3.4903(16) 146
_iucr_refine_instructions_details
;
TITL elgsev in P2(1)/c
CELL 1.54184   8.567965  10.047536  11.677807  90.0000 103.2719  90.0000
ZERR    4.00   0.0004   0.0004   0.0005   0.0000   0.004   0.0000
LATT  1
SYMM -x, y+1/2,-z+1/2
SFAC C H N O
UNIT 44.00 52.00 12.00 4.00
TEMP -173
SIZE 0.1 0.1 0.05
ACTA 150
CONF
EQIV $1 -x, y-1/2, -z+1/2
HTAB N2 O1
HTAB N2 O1_$1
EQIV $2 x,1.5-y,0.5+z
HTAB C4 O1_$2
HTAB C9 O1_$1
FMAP   2
PLAN  10
L.S.   4
WGHT    0.060200    0.205300
FVAR       6.67883
N1    3    0.149674    0.496768    0.372887    11.00000    0.01739    0.01368 =
         0.01624   -0.00121    0.00156   -0.00040
C2    1    0.137501    0.635885    0.368524    11.00000    0.01341    0.01508 =
         0.02145    0.00140    0.00282    0.00012
C3    1    0.176839    0.699470    0.480642    11.00000    0.01496    0.01293 =
         0.02229   -0.00115    0.00367   -0.00086
C4    1    0.222102    0.627300    0.583746    11.00000    0.01542    0.01706 =
         0.01987   -0.00242    0.00473   -0.00046
AFIX  43
H4    2    0.245068    0.672658    0.657084    11.00000   -1.20000
AFIX   0
C4A   1    0.234573    0.488993    0.581784    11.00000    0.01528    0.01617 =
         0.01920    0.00125    0.00361   -0.00002
C5    1    0.298600    0.412940    0.694303    11.00000    0.02396    0.01818 =
         0.01701    0.00179    0.00505    0.00148
AFIX  23
H5A   2    0.224313    0.339060    0.700017    11.00000   -1.20000
H5B   2    0.302496    0.472909    0.762168    11.00000   -1.20000
AFIX   0
C6    1    0.466969    0.355901    0.701003    11.00000    0.02124    0.02410 =
         0.01823    0.00202    0.00059    0.00183
AFIX  23
H6A   2    0.531454    0.423094    0.670342    11.00000   -1.20000
H6B   2    0.519653    0.339508    0.784528    11.00000   -1.20000
AFIX   0
C7    1    0.466819    0.226361    0.631974    11.00000    0.01965    0.02036 =
         0.02294    0.00440    0.00369    0.00357
AFIX  23
H7A   2    0.578714    0.194217    0.644707    11.00000   -1.20000
H7B   2    0.405549    0.158714    0.665071    11.00000   -1.20000
AFIX   0
C8    1    0.396489    0.235374    0.499528    11.00000    0.01994    0.01816 =
         0.02153    0.00053    0.00484    0.00257
AFIX  23
H8A   2    0.408453    0.147760    0.463707    11.00000   -1.20000
H8B   2    0.459587    0.300810    0.465581    11.00000   -1.20000
AFIX   0
C9    1    0.218166    0.276178    0.465517    11.00000    0.01927    0.01368 =
         0.02183   -0.00029    0.00256   -0.00017
AFIX  23
H9A   2    0.170774    0.246690    0.384063    11.00000   -1.20000
H9B   2    0.159671    0.231194    0.518467    11.00000   -1.20000
AFIX   0
C9A   1    0.198552    0.424143    0.473854    11.00000    0.01330    0.01452 =
         0.01946    0.00081    0.00295   -0.00057
C10   1    0.173767    0.842037    0.481602    11.00000    0.01833    0.01821 =
         0.02266   -0.00073    0.00334    0.00025
N2    3    0.122012    0.432330    0.261817    11.00000    0.02722    0.01755 =
         0.01536   -0.00329    0.00058   -0.00182
H01   2    0.090277    0.500216    0.210984    11.00000    0.03624
H02   2    0.036559    0.376291    0.255058    11.00000    0.03024
N3    3    0.174694    0.956195    0.481267    11.00000    0.03396    0.01818 =
         0.03665   -0.00043    0.00680    0.00000
O1    4    0.096374    0.692298    0.270967    11.00000    0.02372    0.01700 =
         0.01990    0.00393    0.00124    0.00119
HKLF 4
;
data_global
_journal_date_recd_electronic     2016-07-25
_journal_date_accepted     2016-07-27
_journal_name_full     'Acta Crystallographica, Section E'
_journal_year     2016
_journal_volume     72
_journal_issue      9
_journal_page_first     1239
_journal_page_last     1241
_journal_paper_category     GO
_journal_paper_doi     10.1107/S2056989016012196
_journal_coeditor_code     SU5315
_publ_contact_author_name     'Peter G. Jones'
_publ_contact_author_address
;     Institut f\"ur Anorganische und Analytische Chemie
      Technische Universit\"at Braunschweig
      Postfach 3329
      D-38023 Braunschweig
      Germany
;
_publ_contact_author_email     p.jones@tu-bs.de
_publ_contact_author_fax     ?
_publ_contact_author_phone     ?
_publ_section_title
;\
Crystal structure of
1-amino-2-oxo-2,5,6,7,8,9-hexahydro-1<i>H</i>-cyclohepta[<i>b</i>]pyridine-3-\
carbonitrile
;
loop_
    _publ_author_name
    _publ_author_address
    'Elgemeie, Galal H.'
;     Chemistry Department
      Faculty of Science
      Helwan University
      Cairo
      Egypt
;
    'Jones, Peter G.'
;     Institut f\"ur Anorganische und Analytische Chemie
      Technische Universit\"at Braunschweig
      Postfach 3329
      D-38023 Braunschweig
      Germany
;
_publ_section_synopsis
;
In the title compound the seven-membered ring adopts a conformation such that
the three atoms not involved in the aromatic plane lie on the same side of
that plane. One hydrazinic H atom forms an intramolecular hydrogen bond to the
O atom; the other forms a classical intermolecular hydrogen bond N---H...O,
which combines with a `weak'  H~ar~...O interaction to build up double layers
of molecules parallel to the <i>bc</i> plane.
;
