# Supplementary material for: Crystal structure of 1-amino-2-oxo-2,5,6,7,8,9-hexa­hydro-1H-cyclo­hepta­[b]pyridine-3-carbo­nitrile
Source: Acta Crystallogr E Crystallogr Commun. 2016 Aug 2;72(Pt 9):1239–41. doi: 10.1107/S2056989016012196 (PMC5120696; doi:10.1107/S2056989016012196)
Supplement: Supplementary file 2 [file e-72-01239-Isup2.hkl]

# 
# h,k,l, Fc-squared, Fo-squared, sigma(Fo-squared) and status flag 
# 
data_I
_shelx_title ' elgsev in P2(1)/c' 
_shelx_refln_list_code          4 
_shelx_F_calc_maximum      161.30 
_exptl_crystal_F_000       432.00 
_reflns_d_resolution_high  0.7941 
 
loop_ 
 _symmetry_equiv_pos_as_xyz 
 'x, y, z' 
 '-x, y+1/2, -z+1/2' 
 '-x, -y, -z' 
 'x, -y-1/2, z-1/2' 
 
_cell_length_a     8.5680 
_cell_length_b    10.0475 
_cell_length_c    11.6778 
_cell_angle_alpha  90.000 
_cell_angle_beta  103.272 
_cell_angle_gamma  90.000 
 
_shelx_F_squared_multiplier     1.000 
 
loop_ 
 _refln_index_h 
 _refln_index_k 
 _refln_index_l 
 _refln_F_squared_calc 
 _refln_F_squared_meas 
 _refln_F_squared_sigma 
 _refln_observed_status 
   1   0   0     2116.64     2037.68     10.92 o 
   2   0   0     5577.59     5054.21     38.33 o 
   3   0   0    20260.88    19011.11    204.29 o 
   4   0   0      400.07      375.23      9.82 o 
   5   0   0      216.95      292.33     12.66 o 
   6   0   0      132.57      138.62     10.69 o 
   7   0   0        0.31       -1.86      3.01 o 
   8   0   0        6.08       11.43      3.53 o 
   9   0   0       12.96       10.54      3.75 o 
  10   0   0       23.60       28.37      3.96 o 
   1   1   0       17.28       26.25      0.86 o 
   2   1   0     6777.64     6252.71     47.65 o 
   3   1   0       14.06       12.98      1.53 o 
   4   1   0      122.92      123.69      4.42 o 
   5   1   0      687.14      742.18     14.12 o 
   6   1   0        4.53        5.28      2.78 o 
   7   1   0        6.56        5.60      2.46 o 
   8   1   0       49.44       48.83      3.41 o 
   9   1   0       29.78       29.02      3.30 o 
  10   1   0        2.63        1.82      2.00 o 
   0   2   0      415.97      389.43      5.33 o 
   1   2   0     2061.33     1804.22      9.66 o 
   2   2   0     2136.89     2089.32     16.40 o 
   3   2   0        0.41        0.35      1.14 o 
   4   2   0        3.96        1.76      1.13 o 
   5   2   0       29.91       25.54      2.93 o 
   6   2   0      132.43      137.36      4.52 o 
   7   2   0      122.93      112.49      4.20 o 
   8   2   0       14.89       18.35      2.56 o 
   9   2   0        0.58        4.23      2.42 o 
  10   2   0       52.86       46.33      3.63 o 
   1   3   0       11.84        9.36      1.17 o 
   2   3   0      354.53      335.51      5.44 o 
   3   3   0        3.75        0.66      1.40 o 
   4   3   0      982.11     1009.24     13.54 o 
   5   3   0       38.07       45.10      5.08 o 
   6   3   0      207.27      198.26      4.86 o 
   7   3   0        0.88        2.33      2.25 o 
   8   3   0        0.00       -2.11      2.11 o 
   9   3   0       79.39       69.80      4.22 o 
  10   3   0        2.63        3.66      1.85 o 
   0   4   0      284.44      281.30      6.62 o 
   1   4   0        0.51        0.96      1.14 o 
   2   4   0       25.99       22.10      1.91 o 
   3   4   0       57.14       44.58      3.26 o 
   4   4   0       54.33       49.08      3.98 o 
   5   4   0      138.45      129.46      9.86 o 
   6   4   0       25.64       26.45      2.35 o 
   7   4   0        4.47       -0.32      2.11 o 
   8   4   0       16.97       14.23      2.58 o 
   9   4   0       13.96       12.60      2.86 o 
   1   5   0     2773.92     2948.91     18.84 o 
   2   5   0      652.78      700.98     10.43 o 
   3   5   0        0.25       -0.74      3.05 o 
   4   5   0      131.89      143.32      9.55 o 
   5   5   0       31.54       31.21      2.48 o 
   6   5   0        5.71        1.80      2.11 o 
   7   5   0       93.92       98.28      3.82 o 
   8   5   0        5.73        5.65      2.26 o 
   9   5   0        1.10        0.81      4.55 o 
   0   6   0       69.59       68.07      5.23 o 
   1   6   0      284.30      297.23      7.53 o 
   2   6   0        0.19        2.05      2.33 o 
   3   6   0      305.20      303.82     11.96 o 
   4   6   0       23.13       23.30      2.11 o 
   5   6   0        1.78        5.48      1.73 o 
   6   6   0       11.95       11.38      2.15 o 
   7   6   0        8.43        8.53      2.11 o 
   8   6   0       14.69       17.56      2.65 o 
   9   6   0        5.52        4.22      2.81 o 
   1   7   0      525.17      482.38     12.43 o 
   2   7   0      100.03       84.24      3.77 o 
   3   7   0      109.20      115.41      4.06 o 
   4   7   0       63.10       64.98      3.31 o 
   5   7   0       39.80       43.95      3.40 o 
   6   7   0        0.25        2.49      1.73 o 
   7   7   0       74.20       75.79      3.80 o 
   8   7   0       17.72       14.62      2.48 o 
   0   8   0        6.18        4.32      3.18 o 
   1   8   0      233.98      245.26      5.00 o 
   2   8   0        2.48        1.12      2.09 o 
   3   8   0        0.67       -2.13      2.13 o 
   4   8   0      116.91      114.22      4.96 o 
   5   8   0       68.85       70.97      3.78 o 
   6   8   0        9.97        8.65      2.16 o 
   7   8   0        2.73        0.85      2.11 o 
   8   8   0      154.52      147.65      5.57 o 
   1   9   0       63.02       42.73      3.07 o 
   2   9   0       68.43       54.90      3.56 o 
   3   9   0      195.41      188.60      5.53 o 
   4   9   0        0.76       -0.19      1.97 o 
   5   9   0      107.37      110.09      4.51 o 
   6   9   0        0.22       -0.18      1.61 o 
   7   9   0       16.93       13.67      2.38 o 
   0  10   0        2.35       -0.34      2.59 o 
   1  10   0       75.98       71.30      3.56 o 
   2  10   0       60.66       49.38      2.98 o 
   3  10   0       23.74       27.19      2.67 o 
   4  10   0        2.68        3.90      1.69 o 
   5  10   0       27.31       28.09      2.08 o 
   6  10   0       20.37       19.58      1.71 o 
   1  11   0      108.62      100.54      4.24 o 
   2  11   0       44.69       40.60      2.51 o 
   3  11   0       60.00       63.32      2.95 o 
   4  11   0        6.65        6.41      1.72 o 
   5  11   0        5.94        8.39      2.06 o 
   0  12   0        5.80        6.41      3.28 o 
   1  12   0        5.99        2.92      2.39 o 
   2  12   0        7.07        6.58      1.83 o 
   3  12   0       19.65       22.92      1.85 o 
 -10   1   1       14.23       20.08      2.89 o 
  -9   1   1       23.98       17.52      3.32 o 
  -8   1   1        2.39        1.03      2.02 o 
  -7   1   1        8.93        7.24      2.96 o 
  -6   1   1       24.35       11.82      4.05 o 
  -5   1   1      731.49      803.37     16.88 o 
  -4   1   1      304.38      333.86      6.19 o 
  -3   1   1     4558.92     4216.11     31.89 o 
  -2   1   1    10095.41     8680.35     39.20 o 
  -1   1   1       69.88       63.44      1.49 o 
   0   1   1     3787.27     3275.81     21.49 o 
   1   1   1      412.26      358.49      4.56 o 
   2   1   1      671.86      580.24      6.26 o 
   3   1   1      797.58      735.20      7.97 o 
   4   1   1      111.41      106.86      3.99 o 
   5   1   1      494.82      508.21      9.82 o 
   6   1   1      273.34      296.27      5.77 o 
   7   1   1      157.58      147.46      4.63 o 
   8   1   1      116.59      120.82      4.49 o 
   9   1   1      216.00      210.23      6.30 o 
  10   1   1        3.61        8.03      1.96 o 
 -10   2   1       52.95       51.06      3.11 o 
  -9   2   1       26.51       27.87      3.52 o 
  -8   2   1        7.81        4.14      3.16 o 
  -7   2   1       68.25       74.64      3.56 o 
  -6   2   1        5.95        4.15      2.25 o 
  -5   2   1      403.40      421.93      9.60 o 
  -4   2   1       98.37      109.94      4.51 o 
  -3   2   1      182.89      192.14      4.29 o 
  -2   2   1       16.24       17.24      1.33 o 
  -1   2   1      827.98      748.99      7.13 o 
   0   2   1      873.34      789.43      7.54 o 
   1   2   1        1.53        0.23      1.08 o 
   2   2   1      400.85      409.12      5.57 o 
   3   2   1      146.05      149.01      4.20 o 
   4   2   1       74.57       86.18      3.93 o 
   5   2   1      562.01      585.84     13.61 o 
   6   2   1       30.75       32.50      3.04 o 
   7   2   1      283.61      299.68      6.87 o 
   8   2   1        2.63       -1.15      2.31 o 
   9   2   1       87.94       98.53      4.49 o 
  10   2   1       31.68       26.56      2.64 o 
 -10   3   1        3.99        4.87      2.02 o 
  -9   3   1       66.43       78.93      5.22 o 
  -8   3   1        0.59       -0.58      2.23 o 
  -7   3   1       21.51       18.54      2.25 o 
  -6   3   1        1.81        2.07      1.89 o 
  -5   3   1        9.45        5.42      1.93 o 
  -4   3   1      127.73      129.22      7.15 o 
  -3   3   1      291.48      274.24      5.46 o 
  -2   3   1      291.69      287.11      4.53 o 
  -1   3   1       91.13       76.96      2.32 o 
   0   3   1       18.54       15.16      1.52 o 
   1   3   1      206.54      202.65      3.63 o 
   2   3   1        6.05        9.82      1.44 o 
   3   3   1        1.74       -0.08      1.38 o 
   4   3   1      359.29      368.81     10.14 o 
   5   3   1        5.16        6.79      2.05 o 
   6   3   1       10.66       15.72      2.05 o 
   7   3   1      197.56      216.08      5.99 o 
   8   3   1       57.16       61.37      3.96 o 
   9   3   1        0.07        2.10      2.25 o 
  10   3   1       30.42       25.33      5.06 o 
 -10   4   1       10.01       11.64      2.48 o 
  -9   4   1        0.13        2.13      3.21 o 
  -8   4   1      105.35      121.20      4.52 o 
  -7   4   1       26.23       24.47      2.42 o 
  -6   4   1        5.11        4.93      2.10 o 
  -5   4   1      457.49      475.10     14.04 o 
  -4   4   1     1802.29     1825.59     35.71 o 
  -3   4   1      567.44      606.80     10.62 o 
  -2   4   1     1050.36     1110.56     10.42 o 
  -1   4   1     5545.10     5616.29     36.75 o 
   0   4   1      753.71      757.26      8.68 o 
   1   4   1        2.06        2.08      1.30 o 
   2   4   1       12.14       15.61      1.91 o 
   3   4   1      520.60      534.22      9.82 o 
   4   4   1      102.09       89.03      6.24 o 
   5   4   1       10.97       13.52      2.03 o 
   6   4   1       72.56       69.20      3.07 o 
   7   4   1       68.76       77.36      3.60 o 
   8   4   1       14.91       16.79      2.69 o 
   9   4   1      105.07      107.51      5.83 o 
  -9   5   1       20.08       23.56      4.02 o 
  -8   5   1       36.46       29.88      3.07 o 
  -7   5   1       17.58       16.69      3.02 o 
  -6   5   1       91.74       97.39      3.94 o 
  -5   5   1        0.06       -2.41      2.41 o 
  -4   5   1       28.37       22.97      3.49 o 
  -3   5   1      346.66      387.60     10.40 o 
  -2   5   1      402.99      445.22      8.01 o 
  -1   5   1        3.73        1.60      1.50 o 
   0   5   1        5.54       17.12      2.18 o 
   1   5   1     1058.31     1082.48     14.31 o 
   2   5   1        9.50       13.44      2.35 o 
   3   5   1        6.85        1.77      2.64 o 
   4   5   1       36.80       30.55      4.30 o 
   5   5   1       12.83        8.75      1.86 o 
   6   5   1       74.36       69.75      3.32 o 
   7   5   1       16.83       10.74      2.21 o 
   8   5   1        0.44        0.64      2.17 o 
   9   5   1       19.42       14.96      3.00 o 
  -9   6   1        0.32       -1.62      8.71 o 
  -8   6   1       13.48        8.61      2.38 o 
  -7   6   1       12.45       15.27      2.80 o 
  -6   6   1      342.53      360.74      7.31 o 
  -5   6   1        2.95        3.65      2.14 o 
  -4   6   1       66.41       78.25      3.50 o 
  -3   6   1      923.68      899.20     40.10 o 
  -2   6   1      579.31      556.82     16.99 o 
  -1   6   1       36.60       40.97      3.25 o 
   0   6   1       75.01       77.24      4.13 o 
   1   6   1     1042.97      984.52     15.75 o 
   2   6   1       76.13       71.23      5.16 o 
   3   6   1       18.88       20.48      3.98 o 
   4   6   1       48.61       38.32      2.67 o 
   5   6   1       23.65       21.27      2.45 o 
   6   6   1        3.74        5.66      1.97 o 
   7   6   1      208.05      205.46      5.45 o 
   8   6   1       70.66       67.10      4.22 o 
   9   6   1        8.20        1.75      3.52 o 
  -8   7   1       12.32       18.20      2.66 o 
  -7   7   1       17.92       15.83      2.63 o 
  -6   7   1       42.67       44.24      3.34 o 
  -5   7   1       56.90       65.83      3.78 o 
  -4   7   1      125.12      134.03      4.47 o 
  -3   7   1       45.77       43.95      2.69 o 
  -2   7   1      225.66      211.03      5.73 o 
  -1   7   1        0.05       -2.02      2.58 o 
   0   7   1       31.37       32.73      4.24 o 
   1   7   1      220.34      190.36      7.98 o 
   2   7   1       21.82       26.23      2.48 o 
   3   7   1       47.51       54.65      3.06 o 
   4   7   1       22.35       26.53      2.41 o 
   5   7   1      502.61      508.58      8.08 o 
   6   7   1       38.33       46.49      3.04 o 
   7   7   1       87.29       87.30      4.43 o 
   8   7   1     1068.34     1063.41     25.46 o 
  -8   8   1        5.74        6.12      2.04 o 
  -7   8   1      105.75      104.99      4.35 o 
  -6   8   1        4.70        6.00      2.20 o 
  -5   8   1       45.66       47.97      3.77 o 
  -4   8   1      273.92      290.52      6.94 o 
  -3   8   1      418.91      431.69      8.01 o 
  -2   8   1       31.35       43.35      4.47 o 
  -1   8   1      192.73      177.64      4.78 o 
   0   8   1       42.81       41.20      2.44 o 
   1   8   1        0.42       -0.06      2.23 o 
   2   8   1      139.23      123.19      3.93 o 
   3   8   1        9.04        6.63      2.10 o 
   4   8   1       50.28       45.65      3.27 o 
   5   8   1       16.51       14.73      2.24 o 
   6   8   1        2.65        2.15      2.21 o 
   7   8   1       19.57       18.91      2.60 o 
  -7   9   1       95.97       98.95      6.48 o 
  -6   9   1       74.11       72.36      3.31 o 
  -5   9   1      109.98       98.31      3.96 o 
  -4   9   1       89.67      102.35      4.38 o 
  -3   9   1      362.97      332.45      7.51 o 
  -2   9   1      427.56      381.87      7.76 o 
  -1   9   1      260.10      252.62      6.20 o 
   0   9   1      354.84      280.89      6.09 o 
   1   9   1      217.73      191.61      5.85 o 
   2   9   1      493.55      485.00      8.32 o 
   3   9   1      162.36      149.93      4.74 o 
   4   9   1       23.18       21.75      2.59 o 
   5   9   1       58.56       61.88      3.53 o 
   6   9   1        5.94        3.98      1.68 o 
   7   9   1       49.11       55.11      4.36 o 
  -6  10   1        0.73        1.77      1.17 o 
  -5  10   1        4.90        3.41      1.50 o 
  -4  10   1      167.03      156.75      4.29 o 
  -3  10   1        2.34       -0.30      1.73 o 
  -2  10   1        0.97        3.51      2.28 o 
  -1  10   1      131.50      111.69      4.09 o 
   0  10   1        6.13        5.22      2.08 o 
   1  10   1        3.60        2.11      1.93 o 
   2  10   1        1.78        4.12      1.72 o 
   3  10   1       90.64       91.15      3.53 o 
   4  10   1        1.89        1.82      1.88 o 
   5  10   1       13.17       13.43      1.73 o 
   6  10   1        4.15        3.21      1.54 o 
  -5  11   1       22.80       18.53      1.42 o 
  -4  11   1        6.39        7.49      1.47 o 
  -3  11   1      109.26      100.26      3.34 o 
  -2  11   1       55.29       48.53      2.71 o 
  -1  11   1        1.52        2.49      1.67 o 
   0  11   1      154.75      143.67      4.32 o 
   1  11   1        6.43        5.95      1.79 o 
   2  11   1       36.18       37.18      2.59 o 
   3  11   1        1.20        2.28      1.65 o 
   4  11   1       56.00       63.11      2.99 o 
  -3  12   1       62.81       60.06      2.74 o 
  -2  12   1       41.04       37.35      2.28 o 
  -1  12   1       76.75       72.96      4.72 o 
   0  12   1       87.97       87.87      4.21 o 
   1  12   1        6.86        4.95      1.65 o 
   2  12   1      106.09      108.64      3.52 o 
   3  12   1       22.67       19.72      1.89 o 
 -10   0   2        5.86        3.53      4.63 o 
  -9   0   2      115.48      108.09      6.88 o 
  -8   0   2     1253.69     1330.74     20.84 o 
  -7   0   2      192.45      211.48      7.79 o 
  -6   0   2      482.92      520.01     25.69 o 
  -5   0   2    18134.94    17936.46    142.46 o 
  -4   0   2      564.18      558.73     20.66 o 
  -3   0   2     6344.36     5988.75     99.95 o 
  -2   0   2    26016.12    22072.05    119.24 o 
  -1   0   2      114.65       96.66      3.48 o 
   0   0   2     1889.86     1710.48     16.91 o 
   1   0   2      307.70      274.74      6.12 o 
   2   0   2      174.27      173.36      5.87 o 
   3   0   2      157.70      162.00      5.83 o 
   4   0   2       11.28       11.39      2.59 o 
   5   0   2      989.94     1003.49     23.83 o 
   6   0   2      159.17      157.88      6.06 o 
   7   0   2      184.54      165.67      6.98 o 
   8   0   2       23.73       16.40      3.87 o 
   9   0   2      163.91      167.96      7.51 o 
  10   0   2       12.89       14.07      3.27 o 
 -10   1   2      160.13      156.12      6.65 o 
  -9   1   2        2.77        4.57      2.57 o 
  -8   1   2       68.76       72.87      4.00 o 
  -7   1   2     1385.43     1434.57     13.97 o 
  -6   1   2        3.40       -3.94      3.94 o 
  -5   1   2      987.55     1018.71     20.76 o 
  -4   1   2      582.91      644.16     13.40 o 
  -3   1   2     1676.73     1682.97     14.96 o 
  -2   1   2     2470.74     2222.40     30.26 o 
  -1   1   2      240.24      214.96      3.31 o 
   0   1   2     1782.57     1568.72     14.17 o 
   1   1   2      455.23      427.69      8.15 o 
   2   1   2      289.33      259.45      4.14 o 
   3   1   2       19.43       19.92      2.12 o 
   4   1   2       14.83       16.20      1.96 o 
   5   1   2       37.89       34.99      3.82 o 
   6   1   2      315.41      317.97      5.96 o 
   7   1   2      173.62      164.39      5.04 o 
   8   1   2       66.75       65.50      3.56 o 
   9   1   2       81.49       94.02      4.12 o 
  10   1   2       13.47       10.78      2.33 o 
 -10   2   2       13.41       11.24      2.47 o 
  -9   2   2        1.84        0.47      2.94 o 
  -8   2   2       30.35       28.95      3.06 o 
  -7   2   2      443.78      488.16      8.56 o 
  -6   2   2      112.61      105.20      5.51 o 
  -5   2   2        0.01       -0.52      2.27 o 
  -4   2   2      695.13      716.27     14.92 o 
  -3   2   2      796.72      815.04     11.30 o 
  -2   2   2       17.11       19.10      1.56 o 
  -1   2   2      421.33      435.14      6.87 o 
   0   2   2      514.35      408.75      5.08 o 
   1   2   2       63.91       67.01      1.93 o 
   2   2   2      159.05      154.09      3.74 o 
   3   2   2      216.87      238.89      5.50 o 
   4   2   2       11.41        8.46      2.18 o 
   5   2   2      322.87      332.55     10.89 o 
   6   2   2      249.32      263.20      5.24 o 
   7   2   2       18.20       16.97      2.64 o 
   8   2   2        5.56        5.06      2.20 o 
   9   2   2      151.10      147.42      4.93 o 
 -10   3   2       15.15       16.86      2.87 o 
  -9   3   2        9.41       11.84      3.09 o 
  -8   3   2        1.74        3.25      2.32 o 
  -7   3   2       13.20       11.73      2.27 o 
  -6   3   2       50.31       50.62      2.96 o 
  -5   3   2       36.50       38.85      4.86 o 
  -4   3   2        0.32        0.59      1.93 o 
  -3   3   2      869.48      875.06     10.46 o 
  -2   3   2       12.79       13.56      1.58 o 
  -1   3   2     3088.01     2942.62     17.00 o 
   0   3   2        0.39       -0.43      1.11 o 
   1   3   2     1782.12     1745.27     19.37 o 
   2   3   2      489.28      479.71      7.03 o 
   3   3   2      111.37       98.47      4.41 o 
   4   3   2       50.89       62.10      4.47 o 
   5   3   2        5.76        6.20      2.51 o 
   6   3   2      130.85      137.84      4.08 o 
   7   3   2      326.63      345.76      6.93 o 
   8   3   2        0.85        1.37      2.09 o 
   9   3   2       12.03        7.36      2.26 o 
 -10   4   2        1.54        2.77      2.81 o 
  -9   4   2       16.42       11.35      3.77 o 
  -8   4   2        1.65       -1.74      2.51 o 
  -7   4   2        4.90       -1.16      2.74 o 
  -6   4   2       54.38       69.22      3.33 o 
  -5   4   2       81.19       77.72      7.06 o 
  -4   4   2       56.33       51.23      4.83 o 
  -3   4   2       13.62       14.04      2.51 o 
  -2   4   2       32.24       32.69      2.51 o 
  -1   4   2      940.81      961.73     11.15 o 
   0   4   2     1293.87     1302.50     11.81 o 
   1   4   2        4.15        2.77      1.28 o 
   2   4   2       20.42       17.47      2.21 o 
   3   4   2      108.95      105.67      4.91 o 
   4   4   2        0.05        0.82      2.19 o 
   5   4   2        0.00       -0.95      1.78 o 
   6   4   2        0.62        1.62      2.08 o 
   7   4   2       23.08       22.14      2.58 o 
   8   4   2       27.93       27.19      3.05 o 
   9   4   2       36.39       35.29      3.48 o 
  -9   5   2       16.60       16.35      4.07 o 
  -8   5   2        6.70        6.54      2.41 o 
  -7   5   2      115.36      119.16      4.74 o 
  -6   5   2      523.25      531.91      9.07 o 
  -5   5   2      117.17      118.00      3.81 o 
  -4   5   2     1422.62     1518.27     30.04 o 
  -3   5   2      323.02      325.30      9.52 o 
  -2   5   2      152.92      129.30      4.93 o 
  -1   5   2      474.65      549.35      8.89 o 
   0   5   2       17.73       13.40      2.23 o 
   1   5   2        2.82        1.05      1.96 o 
   2   5   2      260.48      267.86      7.44 o 
   3   5   2        2.38        6.45      3.39 o 
   4   5   2       37.40       41.82      3.01 o 
   5   5   2      157.21      162.64      4.35 o 
   6   5   2      137.88      133.50      4.05 o 
   7   5   2        5.75        2.09      2.11 o 
   8   5   2       39.99       42.44      3.69 o 
   9   5   2        0.10        3.17      4.61 o 
  -9   6   2       27.52       24.69      3.56 o 
  -8   6   2      109.03      107.71      4.94 o 
  -7   6   2       16.40       15.87      2.49 o 
  -6   6   2      588.58      615.71     10.41 o 
  -5   6   2       32.72       31.24      3.79 o 
  -4   6   2       13.30       12.66      1.90 o 
  -3   6   2      134.87      130.66      7.06 o 
  -2   6   2      312.00      307.93      9.58 o 
  -1   6   2        8.25        0.35      2.10 o 
   0   6   2       27.31       32.22      3.27 o 
   1   6   2      144.93      161.65      6.75 o 
   2   6   2       10.35        5.15      3.46 o 
   3   6   2      146.53      153.47      5.08 o 
   4   6   2        2.01       -0.39      1.76 o 
   5   6   2      475.84      495.83      8.47 o 
   6   6   2       26.86       28.91      2.78 o 
   7   6   2      289.92      301.54      6.74 o 
   8   6   2      113.19      114.85      5.60 o 
  -8   7   2       81.51       78.03      4.49 o 
  -7   7   2        2.85        5.29      1.92 o 
  -6   7   2       24.82       19.23      2.47 o 
  -5   7   2        4.36        6.92      2.26 o 
  -4   7   2      433.86      410.18      7.50 o 
  -3   7   2       48.97       44.37      2.90 o 
  -2   7   2       25.38       30.73      3.07 o 
  -1   7   2      359.02      335.34     10.95 o 
   0   7   2       32.37       26.04      3.68 o 
   1   7   2       23.31       23.22      2.72 o 
   2   7   2      154.51      154.13      3.97 o 
   3   7   2        2.77        0.32      2.03 o 
   4   7   2      556.17      611.75     10.04 o 
   5   7   2      424.71      433.62      7.46 o 
   6   7   2      191.30      186.67      5.71 o 
   7   7   2      234.99      232.16      5.85 o 
   8   7   2       91.45       86.96      4.61 o 
  -8   8   2        4.80        2.75      2.72 o 
  -7   8   2        4.07        2.16      1.65 o 
  -6   8   2       85.05       81.52      4.01 o 
  -5   8   2       31.83       30.20      3.33 o 
  -4   8   2      169.12      176.06      5.50 o 
  -3   8   2        0.61       -2.07      2.07 o 
  -2   8   2        6.99        3.37      3.17 o 
  -1   8   2       76.14       76.82      3.16 o 
   0   8   2      121.99      131.96      3.88 o 
   1   8   2        3.32        1.74      1.79 o 
   2   8   2       61.40       56.26      2.98 o 
   3   8   2      235.01      229.95      5.45 o 
   4   8   2       20.43       20.49      2.34 o 
   5   8   2      715.81      740.09      9.11 o 
   6   8   2      745.22      789.57     11.06 o 
   7   8   2        0.52        2.96      3.01 o 
  -7   9   2       37.94       36.50      2.69 o 
  -6   9   2       28.22       27.79      2.28 o 
  -5   9   2       26.62       22.11      2.60 o 
  -4   9   2       37.50       35.37      2.71 o 
  -3   9   2       37.43       27.94      3.11 o 
  -2   9   2      204.26      214.30      6.08 o 
  -1   9   2        1.29       -0.07      2.20 o 
   0   9   2       10.87        9.07      2.02 o 
   1   9   2        4.86        2.84      1.82 o 
   2   9   2       30.02       30.65      2.49 o 
   3   9   2      120.17      114.86      4.30 o 
   4   9   2        8.19       10.28      1.98 o 
   5   9   2       28.06       26.42      2.33 o 
   6   9   2        0.54        1.01      1.98 o 
  -6  10   2       12.53       10.95      1.43 o 
  -5  10   2        3.46        2.32      1.49 o 
  -4  10   2      135.18      127.15      4.32 o 
  -3  10   2       84.69       67.99      3.52 o 
  -2  10   2        0.01        0.59      2.14 o 
  -1  10   2       12.09       11.27      2.06 o 
   0  10   2       45.52       58.41      3.45 o 
   1  10   2       42.28       47.42      3.16 o 
   2  10   2       21.28       23.67      2.31 o 
   3  10   2       11.14        9.43      1.98 o 
   4  10   2       18.59       22.24      2.31 o 
   5  10   2        1.93        0.78      1.36 o 
  -5  11   2        0.00       -0.49      1.23 o 
  -4  11   2       52.57       47.10      2.52 o 
  -3  11   2       38.37       37.04      2.31 o 
  -2  11   2       51.13       52.61      2.93 o 
  -1  11   2        0.00        2.27      1.60 o 
   0  11   2        0.55        2.03      1.84 o 
   1  11   2       20.29       18.78      2.26 o 
   2  11   2       28.80       25.56      2.56 o 
   3  11   2       30.68       31.89      2.91 o 
   4  11   2       28.19       34.26      2.40 o 
  -3  12   2        0.25        0.76      1.20 o 
  -2  12   2        6.77        4.90      1.27 o 
  -1  12   2        1.75        0.65      1.36 o 
   0  12   2       14.57        9.58      1.87 o 
   1  12   2        3.45       -0.95      2.29 o 
   2  12   2       54.98       54.74      2.64 o 
 -10   1   3      181.76      165.19      6.52 o 
  -9   1   3       57.82       56.85      3.67 o 
  -8   1   3      193.36      209.71      6.41 o 
  -7   1   3     1233.41     1284.94     15.48 o 
  -6   1   3       17.69       12.34      6.06 o 
  -5   1   3      576.81      636.89     20.57 o 
  -4   1   3      460.96      461.23     12.97 o 
  -3   1   3      571.03      460.40      7.12 o 
  -2   1   3     1126.27      985.78      8.72 o 
  -1   1   3       21.03       26.94      1.92 o 
   0   1   3     3681.57     3135.66     25.55 o 
   1   1   3      979.69      938.15     11.10 o 
   2   1   3      131.12      137.15      3.58 o 
   3   1   3      486.67      472.92      9.39 o 
   4   1   3      195.99      217.18      7.78 o 
   5   1   3        0.98       -0.43      3.41 o 
   6   1   3      382.10      387.55      6.49 o 
   7   1   3        0.01       -2.35      2.35 o 
   8   1   3       57.88       54.78      3.16 o 
   9   1   3       32.02       33.69      3.02 o 
 -10   2   3       71.65       70.57      6.36 o 
  -9   2   3       13.34       10.12      2.66 o 
  -8   2   3      112.84      120.87      6.08 o 
  -7   2   3      204.47      201.27      5.79 o 
  -6   2   3       24.72       19.00      3.60 o 
  -5   2   3       60.27       52.97      5.87 o 
  -4   2   3       17.75       19.09      2.75 o 
  -3   2   3      159.61      166.25      5.42 o 
  -2   2   3      847.86      848.19      8.06 o 
  -1   2   3       52.47       40.49      1.94 o 
   0   2   3     1612.13     1539.26     19.36 o 
   1   2   3     1174.72     1056.75     18.18 o 
   2   2   3     2175.53     2208.76     28.47 o 
   3   2   3       55.44       48.71      3.26 o 
   4   2   3     1216.28     1291.42     17.95 o 
   5   2   3      178.58      206.01      5.19 o 
   6   2   3      144.21      152.53      4.33 o 
   7   2   3      173.80      184.53      5.14 o 
   8   2   3       67.87       61.43      3.48 o 
   9   2   3       22.09       17.87      2.47 o 
 -10   3   3       12.00       17.12      3.25 o 
  -9   3   3      119.61      118.87      5.33 o 
  -8   3   3        3.04        1.70      2.76 o 
  -7   3   3        5.12        2.40      2.36 o 
  -6   3   3      111.74      108.55      4.01 o 
  -5   3   3        4.63       -3.34      3.34 o 
  -4   3   3      192.57      209.64      8.22 o 
  -3   3   3        9.63       11.31      1.98 o 
  -2   3   3        6.79        6.14      1.43 o 
  -1   3   3        5.35        5.34      1.46 o 
   0   3   3        2.69        1.12      0.83 o 
   1   3   3        5.67       10.17      1.71 o 
   2   3   3      464.82      474.49      8.80 o 
   3   3   3      360.01      390.76      9.66 o 
   4   3   3       95.08       85.04      5.69 o 
   5   3   3      260.48      271.30      5.29 o 
   6   3   3       25.63       26.79      2.47 o 
   7   3   3       15.86       13.11      2.64 o 
   8   3   3       29.74       33.03      2.92 o 
   9   3   3       33.07       33.13      2.95 o 
 -10   4   3       34.26       34.96      5.49 o 
  -9   4   3      224.21      208.67      8.29 o 
  -8   4   3       39.68       37.90      3.39 o 
  -7   4   3      180.70      190.80      5.58 o 
  -6   4   3      874.56      911.89     10.80 o 
  -5   4   3      114.89      122.17      9.99 o 
  -4   4   3      222.13      251.56      9.92 o 
  -3   4   3      102.37      106.08      4.73 o 
  -2   4   3      215.54      212.28      5.56 o 
  -1   4   3       87.96       74.37      3.68 o 
   0   4   3      928.19      942.19     11.89 o 
   1   4   3      240.98      231.84      6.31 o 
   2   4   3      320.85      322.10      7.88 o 
   3   4   3      256.20      250.56      8.34 o 
   4   4   3      788.15      789.11     17.41 o 
   5   4   3      377.50      382.60      6.56 o 
   6   4   3        0.56       -2.20      2.20 o 
   7   4   3       13.27        9.75      2.37 o 
   8   4   3      125.38      133.09      5.28 o 
   9   4   3       34.30       40.52      3.53 o 
  -9   5   3       13.26       11.63      2.98 o 
  -8   5   3       61.89       56.33      4.47 o 
  -7   5   3       40.61       42.99      3.34 o 
  -6   5   3        5.82        0.37      2.13 o 
  -5   5   3        0.79        2.34      2.23 o 
  -4   5   3      905.71      870.69     19.69 o 
  -3   5   3       14.69       17.87      3.44 o 
  -2   5   3        2.28        2.14      1.80 o 
  -1   5   3      155.73      169.16      5.56 o 
   0   5   3       47.39       52.08      3.74 o 
   1   5   3      216.99      199.05      7.10 o 
   2   5   3        0.00       -0.02      2.17 o 
   3   5   3        0.28        7.60      2.67 o 
   4   5   3        2.51        0.07      1.63 o 
   5   5   3      147.60      148.31      4.47 o 
   6   5   3       10.87        8.10      2.29 o 
   7   5   3       70.44       63.79      3.51 o 
   8   5   3        0.56        1.41      2.04 o 
  -9   6   3        5.04        1.29      2.33 o 
  -8   6   3      250.05      274.39      8.26 o 
  -7   6   3       79.09       80.87      3.89 o 
  -6   6   3        0.33       -2.19      2.19 o 
  -5   6   3       62.69       64.73      4.05 o 
  -4   6   3      178.12      185.13      5.80 o 
  -3   6   3       28.34       29.07      5.86 o 
  -2   6   3       66.52       62.56      3.92 o 
  -1   6   3      109.45      100.93      5.30 o 
   0   6   3       35.29       30.83      3.71 o 
   1   6   3        6.36        1.45      2.11 o 
   2   6   3      104.72      106.86      6.46 o 
   3   6   3        8.78        8.58      2.29 o 
   4   6   3       47.47       53.58      3.24 o 
   5   6   3      421.45      417.75      8.29 o 
   6   6   3        3.32        3.11      1.90 o 
   7   6   3        5.40        5.22      1.85 o 
   8   6   3      135.60      125.17      5.28 o 
  -8   7   3       14.38       13.05      2.45 o 
  -7   7   3       41.55       46.50      3.24 o 
  -6   7   3       36.07       33.09      2.97 o 
  -5   7   3       45.37       46.30      3.37 o 
  -4   7   3      188.99      191.97      5.43 o 
  -3   7   3       20.83       25.19      2.41 o 
  -2   7   3       65.87       71.96      3.34 o 
  -1   7   3        2.53        1.70      1.63 o 
   0   7   3      697.40      727.12     13.04 o 
   1   7   3      126.94      123.42      3.61 o 
   2   7   3      416.17      450.53      6.61 o 
   3   7   3     3394.70     3544.45     29.08 o 
   4   7   3       25.63       22.81      2.70 o 
   5   7   3      688.52      722.11      9.52 o 
   6   7   3     1100.24     1176.25     16.65 o 
   7   7   3       10.91        8.61      1.89 o 
  -8   8   3      267.36      261.69     10.17 o 
  -7   8   3       19.61       20.11      2.45 o 
  -6   8   3       38.54       44.72      3.21 o 
  -5   8   3      259.27      266.51      6.79 o 
  -4   8   3       22.18       20.76      2.35 o 
  -3   8   3        4.26        5.04      2.08 o 
  -2   8   3      100.14       92.24      3.82 o 
  -1   8   3      159.60      165.86      4.64 o 
   0   8   3       44.04       44.08      2.59 o 
   1   8   3       97.50       97.57      3.30 o 
   2   8   3        0.24       -1.19      1.97 o 
   3   8   3        4.61        5.77      1.99 o 
   4   8   3       49.41       43.81      2.90 o 
   5   8   3      290.53      302.03      6.20 o 
   6   8   3       29.96       32.83      2.99 o 
   7   8   3        6.48        8.16      2.52 o 
  -7   9   3       94.44       85.59      3.75 o 
  -6   9   3      191.68      193.62      5.62 o 
  -5   9   3      145.29      130.86      4.68 o 
  -4   9   3      147.20      160.07      5.16 o 
  -3   9   3      484.53      485.53      8.96 o 
  -2   9   3      162.85      149.56      4.83 o 
  -1   9   3       31.25       30.73      2.68 o 
   0   9   3       72.37       63.89      3.51 o 
   1   9   3       53.26       58.31      3.55 o 
   2   9   3       54.59       54.95      3.00 o 
   3   9   3        0.62       -0.64      1.68 o 
   4   9   3       21.16       18.95      2.46 o 
   5   9   3       51.80       51.82      2.98 o 
   6   9   3       23.16       21.55      2.29 o 
  -6  10   3       65.82       61.41      2.83 o 
  -5  10   3       15.32       16.41      1.86 o 
  -4  10   3       34.16       34.55      2.47 o 
  -3  10   3       90.86      107.22      4.40 o 
  -2  10   3       10.54        7.61      2.39 o 
  -1  10   3        0.06       -2.30      2.30 o 
   0  10   3       17.77       18.67      2.39 o 
   1  10   3       26.58       26.35      2.60 o 
   2  10   3        0.64       -0.77      1.98 o 
   3  10   3        8.66        6.10      2.04 o 
   4  10   3        0.03       -0.83      1.43 o 
   5  10   3        0.21       -1.62      1.62 o 
  -5  11   3      243.46      229.41      6.10 o 
  -4  11   3       38.33       38.47      2.22 o 
  -3  11   3        0.48        1.59      1.37 o 
  -2  11   3        3.46        1.89      1.64 o 
  -1  11   3        0.03        3.07      2.15 o 
   0  11   3        4.68        5.14      1.88 o 
   1  11   3        0.22        2.69      1.67 o 
   2  11   3        0.96        2.13      1.52 o 
   3  11   3      105.72      115.68      4.61 o 
   4  11   3       50.51       47.29      3.14 o 
  -3  12   3      113.92      126.50      8.50 o 
  -2  12   3       22.83       23.87      1.79 o 
  -1  12   3        0.19       -1.44      1.44 o 
   0  12   3        1.65        1.78      1.95 o 
   1  12   3      308.15      327.45      9.85 o 
   2  12   3      179.17      207.57      7.56 o 
 -10   0   4     1254.21     1268.85     35.24 o 
  -9   0   4        1.25       -0.58      3.73 o 
  -8   0   4      487.27      498.65     13.40 o 
  -7   0   4     1544.80     1685.43     27.88 o 
  -6   0   4        6.58        1.73      4.67 o 
  -5   0   4      326.63      355.60     17.36 o 
  -4   0   4        4.03        7.83      3.62 o 
  -3   0   4       87.00       74.68      5.02 o 
  -2   0   4        3.86        4.67      2.57 o 
  -1   0   4       52.31       53.75      3.71 o 
   0   0   4     4484.99     4083.28     50.91 o 
   1   0   4     2456.60     2330.00     29.97 o 
   2   0   4      660.07      717.75     14.08 o 
   3   0   4      371.79      350.60     13.38 o 
   4   0   4     1297.55     1256.73     39.06 o 
   5   0   4       84.17       81.42      4.07 o 
   6   0   4       15.69       13.59      3.00 o 
   7   0   4      219.52      230.54      7.18 o 
   8   0   4       68.82       72.31      4.90 o 
   9   0   4      131.40      115.85     10.71 o 
 -10   1   4      435.42      401.15     14.09 o 
  -9   1   4      234.76      221.33      8.02 o 
  -8   1   4       21.75       20.09      2.62 o 
  -7   1   4      688.97      714.22     10.20 o 
  -6   1   4        5.32        3.54      4.20 o 
  -5   1   4        8.33        4.12      2.68 o 
  -4   1   4      138.93      148.93      6.64 o 
  -3   1   4      187.67      205.49      7.15 o 
  -2   1   4      593.76      575.78      8.72 o 
  -1   1   4       22.47       24.59      1.77 o 
   0   1   4     2022.60     1937.70     27.26 o 
   1   1   4      378.96      381.11      5.67 o 
   2   1   4      372.03      367.35      7.37 o 
   3   1   4        0.94        5.03      2.55 o 
   4   1   4      184.27      183.65      8.60 o 
   5   1   4       35.38       37.07      2.24 o 
   6   1   4      265.02      280.74      5.49 o 
   7   1   4       43.35       36.45      2.81 o 
   8   1   4        7.44        7.83      1.78 o 
   9   1   4       37.54       40.92      3.87 o 
 -10   2   4        8.86        4.98      2.43 o 
  -9   2   4      189.46      211.06      7.63 o 
  -8   2   4       96.51       96.22      5.85 o 
  -7   2   4        1.29       -0.03      4.33 o 
  -6   2   4      198.33      200.51      5.46 o 
  -5   2   4        1.89        4.24      2.61 o 
  -4   2   4       10.43       12.13      2.76 o 
  -3   2   4      112.73      102.32      4.41 o 
  -2   2   4      112.74      145.34      3.72 o 
  -1   2   4        0.25        1.76      1.33 o 
   0   2   4      644.34      696.07      9.04 o 
   1   2   4      578.48      681.48      9.56 o 
   2   2   4      161.59      173.59      5.94 o 
   3   2   4      193.69      240.26      7.60 o 
   4   2   4      699.38      741.51     14.43 o 
   5   2   4      344.63      352.73      5.60 o 
   6   2   4        1.64       -0.99      2.04 o 
   7   2   4        4.16        1.08      2.02 o 
   8   2   4        4.16        8.51      1.95 o 
   9   2   4        3.70        2.67      5.73 o 
 -10   3   4       21.30       21.62      5.14 o 
  -9   3   4        3.37        3.60      3.25 o 
  -8   3   4      329.76      351.61      8.45 o 
  -7   3   4       69.66       65.54      4.57 o 
  -6   3   4      170.89      158.14      5.02 o 
  -5   3   4        0.85       -0.76      2.50 o 
  -4   3   4      132.78       96.50      6.14 o 
  -3   3   4      297.23      302.14      7.87 o 
  -2   3   4      420.91      446.06      7.30 o 
  -1   3   4       23.59       34.31      2.69 o 
   0   3   4       76.22       85.27      3.74 o 
   1   3   4      763.02      848.70     12.26 o 
   2   3   4     1201.95     1379.17     17.78 o 
   3   3   4       24.93       30.95      3.60 o 
   4   3   4       45.40       64.08      8.33 o 
   5   3   4        0.14       -1.54      1.94 o 
   6   3   4      433.86      430.50      7.67 o 
   7   3   4        8.86        8.70      2.61 o 
   8   3   4       11.41       14.94      2.27 o 
   9   3   4       39.24       48.96      4.22 o 
 -10   4   4        5.86        5.84      2.82 o 
  -9   4   4        8.37       10.54      2.88 o 
  -8   4   4       34.75       26.72      4.16 o 
  -7   4   4        0.22       -2.36      2.36 o 
  -6   4   4      424.16      412.15      8.05 o 
  -5   4   4      196.95      203.74      6.75 o 
  -4   4   4       35.01       31.32      4.23 o 
  -3   4   4      200.38      224.69      7.61 o 
  -2   4   4      426.32      427.43      8.04 o 
  -1   4   4       42.81       49.86      3.67 o 
   0   4   4        3.21        3.88      2.16 o 
   1   4   4        0.26        1.51      1.35 o 
   2   4   4        2.66        6.51      2.06 o 
   3   4   4       60.85       62.16      4.76 o 
   4   4   4      129.33      135.84      3.42 o 
   5   4   4       17.38       15.25      2.16 o 
   6   4   4        0.81        0.86      1.94 o 
   7   4   4       30.35       31.07      2.74 o 
   8   4   4        4.51        2.05      2.05 o 
  -9   5   4      252.26      239.02      9.68 o 
  -8   5   4       10.61        4.75      2.96 o 
  -7   5   4       74.55       67.92      3.88 o 
  -6   5   4      172.27      189.60      5.76 o 
  -5   5   4        5.82        5.93      2.84 o 
  -4   5   4       25.70       23.19      4.35 o 
  -3   5   4      169.79      147.96      6.90 o 
  -2   5   4       46.08       39.91      3.46 o 
  -1   5   4       68.60       87.39      4.97 o 
   0   5   4      114.16      111.07      6.02 o 
   1   5   4       19.81       23.23      3.14 o 
   2   5   4       33.63       37.96      5.77 o 
   3   5   4        7.20        8.86      2.47 o 
   4   5   4       11.69        9.78      2.05 o 
   5   5   4       41.08       40.43      3.04 o 
   6   5   4       28.82       33.55      2.90 o 
   7   5   4       63.26       65.97      3.65 o 
   8   5   4       49.80       48.75      3.26 o 
  -9   6   4       49.93       47.28      3.79 o 
  -8   6   4      157.94      145.58      6.88 o 
  -7   6   4       99.00      108.74      4.44 o 
  -6   6   4       55.08       54.04      3.76 o 
  -5   6   4       18.84        9.73      2.47 o 
  -4   6   4      281.34      311.60      5.76 o 
  -3   6   4      100.67      115.15      4.15 o 
  -2   6   4      302.82      283.75      8.92 o 
  -1   6   4       52.90       46.69      4.17 o 
   0   6   4      346.42      349.50     10.87 o 
   1   6   4      501.06      483.73     12.39 o 
   2   6   4      191.50      195.14      5.28 o 
   3   6   4      346.53      352.53      6.47 o 
   4   6   4       29.20       28.24      2.66 o 
   5   6   4      163.17      161.64      4.96 o 
   6   6   4        4.69        4.56      1.89 o 
   7   6   4        2.89        1.49      1.81 o 
   8   6   4       22.10       25.86      3.35 o 
  -8   7   4        0.83        2.01      2.36 o 
  -7   7   4        5.75        7.84      2.22 o 
  -6   7   4      154.45      163.55      5.55 o 
  -5   7   4        0.33       -2.55      2.55 o 
  -4   7   4       10.12       11.55      2.06 o 
  -3   7   4       17.05       17.39      2.43 o 
  -2   7   4        0.67        2.37      2.81 o 
  -1   7   4      679.71      700.37     14.01 o 
   0   7   4      273.82      286.12      5.21 o 
   1   7   4      610.22      613.02      7.72 o 
   2   7   4     1020.30     1060.57     11.35 o 
   3   7   4       82.40       79.87      3.90 o 
   4   7   4      312.88      316.43      6.49 o 
   5   7   4      182.08      192.69      5.79 o 
   6   7   4       11.31       10.29      2.39 o 
   7   7   4        0.23       -1.67      1.67 o 
  -8   8   4        0.59        1.48      1.85 o 
  -7   8   4        2.23        1.67      2.03 o 
  -6   8   4        1.77        0.95      2.05 o 
  -5   8   4       26.73       28.61      2.61 o 
  -4   8   4       16.50       14.86      2.76 o 
  -3   8   4      167.10      178.00      6.30 o 
  -2   8   4      251.48      237.23      6.92 o 
  -1   8   4      160.26      167.84      4.50 o 
   0   8   4     1444.16     1415.67     12.75 o 
   1   8   4     1393.65     1401.82     13.57 o 
   2   8   4       89.34       96.77      3.97 o 
   3   8   4     1868.13     1929.87     17.95 o 
   4   8   4      385.25      399.80      7.50 o 
   5   8   4       18.52       19.39      2.32 o 
   6   8   4      285.70      280.79      6.11 o 
  -7   9   4       57.62       59.58      2.86 o 
  -6   9   4        0.25        0.94      1.91 o 
  -5   9   4        9.53        7.04      1.95 o 
  -4   9   4       18.42       16.04      2.16 o 
  -3   9   4       17.05       17.72      2.71 o 
  -2   9   4       71.35       62.59      3.83 o 
  -1   9   4        6.99        0.58      1.87 o 
   0   9   4       17.24       12.87      2.10 o 
   1   9   4       46.60       40.83      3.45 o 
   2   9   4       39.86       38.63      2.82 o 
   3   9   4      236.90      245.47      5.76 o 
   4   9   4        1.55        1.75      1.67 o 
   5   9   4        7.57        5.85      1.74 o 
   6   9   4       16.05       15.80      2.21 o 
  -6  10   4       13.74       18.54      2.21 o 
  -5  10   4        9.64        7.80      1.61 o 
  -4  10   4       10.80       12.14      1.92 o 
  -3  10   4       89.58       87.96      3.82 o 
  -2  10   4       43.65       40.70      3.07 o 
  -1  10   4       27.79       27.00      2.52 o 
   0  10   4       55.52       58.42      3.66 o 
   1  10   4        0.05        3.53      1.95 o 
   2  10   4        0.03       -2.41      2.41 o 
   3  10   4        2.06        6.75      1.93 o 
   4  10   4       44.46       42.92      2.48 o 
   5  10   4      108.57      109.70      5.66 o 
  -5  11   4        0.00       -2.15      2.15 o 
  -4  11   4        3.20        2.89      1.16 o 
  -3  11   4       33.64       33.25      2.07 o 
  -2  11   4       25.51       23.82      2.10 o 
  -1  11   4       30.38       44.96      3.50 o 
   0  11   4        4.54        7.20      1.75 o 
   1  11   4      185.64      201.91      4.86 o 
   2  11   4       74.68       83.13      3.76 o 
   3  11   4       47.80       45.30      2.66 o 
  -2  12   4        7.57        8.26      1.45 o 
  -1  12   4       51.95       54.03      3.18 o 
   0  12   4        0.28        0.27      1.45 o 
   1  12   4        0.01        3.77      3.03 o 
 -10   1   5      109.03      102.00      5.60 o 
  -9   1   5      125.09      127.83      6.95 o 
  -8   1   5        0.06       -3.37      3.37 o 
  -7   1   5       18.93       11.87      3.51 o 
  -6   1   5        6.27        1.13      2.54 o 
  -5   1   5      634.14      636.05     16.86 o 
  -4   1   5       92.31       85.42      5.80 o 
  -3   1   5      113.53      110.03      5.39 o 
  -2   1   5      489.28      501.67      8.65 o 
  -1   1   5       63.64       57.74      3.22 o 
   0   1   5      157.20      145.24      4.14 o 
   1   1   5      753.66      779.19     11.77 o 
   2   1   5      283.70      262.10      6.95 o 
   3   1   5      514.44      549.23     12.98 o 
   4   1   5      288.19      300.64      9.32 o 
   5   1   5      117.55      112.81      3.45 o 
   6   1   5        1.66       -0.31      2.07 o 
   7   1   5       19.01       17.74      2.36 o 
   8   1   5      162.33      174.59      6.42 o 
 -10   2   5        0.91       -2.26      2.34 o 
  -9   2   5       22.45       22.69      4.13 o 
  -8   2   5        5.97        3.49      2.99 o 
  -7   2   5      305.16      320.40      7.14 o 
  -6   2   5       19.45       16.88      2.85 o 
  -5   2   5      112.31      121.98      7.67 o 
  -4   2   5      584.34      553.97     14.10 o 
  -3   2   5     1296.90     1334.63     19.93 o 
  -2   2   5      121.14      133.33      4.34 o 
  -1   2   5     3219.79     3140.62     29.08 o 
   0   2   5      668.76      685.35      9.57 o 
   1   2   5      343.86      373.83      8.12 o 
   2   2   5      698.14      786.61     13.82 o 
   3   2   5       35.00       45.80      3.84 o 
   4   2   5      157.25      182.54      4.67 o 
   5   2   5       22.09       24.45      2.15 o 
   6   2   5      159.60      154.33      4.77 o 
   7   2   5       77.41       74.79      3.49 o 
   8   2   5       30.09       30.34      3.38 o 
 -10   3   5        5.47        1.93      3.02 o 
  -9   3   5       26.74       23.34      4.55 o 
  -8   3   5        0.12       -2.93      2.93 o 
  -7   3   5        0.45       -2.46      2.46 o 
  -6   3   5        7.45       11.73      2.44 o 
  -5   3   5       83.69       90.45      8.11 o 
  -4   3   5       13.42       12.24      4.33 o 
  -3   3   5      241.15      242.96      9.30 o 
  -2   3   5      192.04      211.63      6.82 o 
  -1   3   5      171.95      187.87      6.96 o 
   0   3   5      985.22     1070.26     13.91 o 
   1   3   5      372.06      427.67      9.63 o 
   2   3   5      204.76      201.06      7.50 o 
   3   3   5      246.52      239.90      8.76 o 
   4   3   5       30.78       23.32      1.94 o 
   5   3   5       27.86       26.14      2.24 o 
   6   3   5        9.79       11.09      2.29 o 
   7   3   5       14.11       14.80      2.44 o 
   8   3   5        4.93        9.15      2.71 o 
 -10   4   5       10.34       11.91      2.37 o 
  -9   4   5      132.83      136.14      6.53 o 
  -8   4   5        7.57       11.23      3.36 o 
  -7   4   5        0.29       -2.99      2.99 o 
  -6   4   5        1.08        2.30      2.39 o 
  -5   4   5      434.24      460.36      8.49 o 
  -4   4   5       93.67       94.66      7.86 o 
  -3   4   5      153.26      141.15      7.04 o 
  -2   4   5      442.63      419.01     13.75 o 
  -1   4   5     1271.18     1267.30     20.50 o 
   0   4   5     1171.68     1176.12     18.57 o 
   1   4   5       78.35       75.90      5.03 o 
   2   4   5       69.09       68.08      5.02 o 
   3   4   5      298.57      326.06      5.84 o 
   4   4   5      256.51      272.87      4.85 o 
   5   4   5        3.36        0.28      2.30 o 
   6   4   5        2.80        1.61      2.15 o 
   7   4   5        1.62        3.83      2.15 o 
   8   4   5       37.00       40.72      3.99 o 
  -9   5   5      124.11      120.52      9.05 o 
  -8   5   5       12.92       11.88      3.04 o 
  -7   5   5        4.68       -0.45      2.72 o 
  -6   5   5       72.61       72.25      3.84 o 
  -5   5   5       16.59       18.80      2.85 o 
  -4   5   5       30.82       30.55      2.36 o 
  -3   5   5       74.22       72.65      6.61 o 
  -2   5   5       50.72       61.32      4.80 o 
  -1   5   5       51.17       50.24      4.14 o 
   0   5   5       83.37       93.10      5.59 o 
   1   5   5       14.46        6.16      3.06 o 
   2   5   5      142.64      144.55      5.24 o 
   3   5   5        3.67        2.38      1.79 o 
   4   5   5       23.22       19.11      2.16 o 
   5   5   5        7.57        4.10      2.13 o 
   6   5   5        3.42        3.30      1.97 o 
   7   5   5      129.77      136.55      5.82 o 
   8   5   5       32.68       35.63     10.09 o 
  -9   6   5        1.36        0.28      2.02 o 
  -8   6   5        0.06       -0.37      3.42 o 
  -7   6   5        5.34        6.03      2.38 o 
  -6   6   5        1.42       -0.12      1.96 o 
  -5   6   5       26.42       25.08      2.61 o 
  -4   6   5       27.98       31.59      2.55 o 
  -3   6   5        0.10        1.97      2.17 o 
  -2   6   5       87.49       79.29      3.46 o 
  -1   6   5      289.59      307.20      7.60 o 
   0   6   5      143.88      146.42      4.47 o 
   1   6   5      123.36      116.71      3.83 o 
   2   6   5        0.07       -2.08      3.45 o 
   3   6   5       63.14       69.43      3.35 o 
   4   6   5        0.00       -0.03      1.61 o 
   5   6   5       45.64       49.50      3.02 o 
   6   6   5        0.22        2.21      1.99 o 
   7   6   5       29.54       32.55      2.75 o 
  -8   7   5        5.24        6.04      2.07 o 
  -7   7   5       19.59       19.48      2.97 o 
  -6   7   5        7.33        9.41      2.30 o 
  -5   7   5      190.36      195.50      5.73 o 
  -4   7   5      137.26      143.36      4.57 o 
  -3   7   5      308.71      345.07      7.94 o 
  -2   7   5     2901.08     3023.14     28.80 o 
  -1   7   5      236.07      254.06      5.52 o 
   0   7   5     1231.47     1331.43     13.61 o 
   1   7   5     2620.78     2825.50     25.91 o 
   2   7   5       30.66       28.26      2.90 o 
   3   7   5      347.57      392.24      7.90 o 
   4   7   5      142.44      152.33      4.46 o 
   5   7   5       56.67       55.73      3.42 o 
   6   7   5       25.13       17.27      2.69 o 
   7   7   5       17.17       12.94      2.14 o 
  -8   8   5       14.73       12.60      2.47 o 
  -7   8   5       81.12       80.04      4.01 o 
  -6   8   5       86.26       91.39      4.31 o 
  -5   8   5      152.05      159.70      5.76 o 
  -4   8   5      302.33      323.36      6.97 o 
  -3   8   5       26.59       29.14      2.72 o 
  -2   8   5      215.07      217.12      6.03 o 
  -1   8   5        3.58        3.15      2.14 o 
   0   8   5        2.27        2.03      2.11 o 
   1   8   5        3.79        4.94      2.10 o 
   2   8   5        1.26        0.03      1.96 o 
   3   8   5      258.67      267.80      7.12 o 
   4   8   5       18.05       20.44      2.09 o 
   5   8   5       19.23       22.58      2.71 o 
   6   8   5       23.12       18.95      2.31 o 
  -7   9   5        5.08        3.82      1.77 o 
  -6   9   5        1.34        1.60      1.51 o 
  -5   9   5        1.38        1.34      1.95 o 
  -4   9   5        7.11       10.49      1.92 o 
  -3   9   5       26.93       23.92      2.29 o 
  -2   9   5       27.21       23.59      2.37 o 
  -1   9   5       12.40        9.32      2.12 o 
   0   9   5       20.96       15.53      2.49 o 
   1   9   5       12.84       13.93      2.88 o 
   2   9   5        7.99        8.71      1.96 o 
   3   9   5       81.81       78.04      3.24 o 
   4   9   5        4.57        2.01      1.82 o 
   5   9   5        1.36       -1.85      2.81 o 
  -6  10   5       29.74       30.18      2.36 o 
  -5  10   5       53.66       54.51      2.59 o 
  -4  10   5        9.43       14.74      2.05 o 
  -3  10   5       10.12       10.29      1.96 o 
  -2  10   5        0.01       -0.62      1.80 o 
  -1  10   5        0.44       -1.52      1.84 o 
   0  10   5        4.63        4.91      1.81 o 
   1  10   5       61.48       56.07      3.10 o 
   2  10   5       50.34       52.08      2.93 o 
   3  10   5        3.94        4.47      1.60 o 
   4  10   5        4.65        4.09      1.92 o 
  -4  11   5       42.84       36.39      2.85 o 
  -3  11   5       12.14       16.90      1.65 o 
  -2  11   5      110.57      136.01      4.44 o 
  -1  11   5        1.06        1.91      1.63 o 
   0  11   5       66.72       65.41      3.20 o 
   1  11   5       71.03       71.05      2.90 o 
   2  11   5       18.11       21.68      2.51 o 
 -10   0   6      106.87       90.20     11.21 o 
  -9   0   6       69.12       73.03      8.77 o 
  -8   0   6        3.47        7.04      4.09 o 
  -7   0   6       62.36       62.25      6.77 o 
  -6   0   6        9.69       12.44      3.78 o 
  -5   0   6      275.26      262.06     16.17 o 
  -4   0   6      133.82      124.62     10.09 o 
  -3   0   6       99.33       88.58      6.47 o 
  -2   0   6      545.62      555.86     14.89 o 
  -1   0   6     1853.60     1833.74     33.15 o 
   0   0   6      262.00      244.82      8.91 o 
   1   0   6       40.92       53.31      5.61 o 
   2   0   6      205.10      230.12     11.05 o 
   3   0   6      158.18      147.06     18.22 o 
   4   0   6      350.22      351.55      8.27 o 
   5   0   6      576.26      561.03     11.62 o 
   6   0   6     1477.66     1525.23     18.16 o 
   7   0   6       98.84      114.02      9.26 o 
 -10   1   6        1.56        1.98      2.81 o 
  -9   1   6       26.12       26.05      4.54 o 
  -8   1   6        7.04        5.38      2.32 o 
  -7   1   6      250.39      247.60      7.65 o 
  -6   1   6        1.45       -3.16      3.16 o 
  -5   1   6      546.02      549.65     16.25 o 
  -4   1   6      172.21      195.55      8.93 o 
  -3   1   6       35.31       30.11      3.35 o 
  -2   1   6      211.55      238.34      6.94 o 
  -1   1   6       15.60       14.47      2.06 o 
   0   1   6       13.69       11.38      1.68 o 
   1   1   6      304.92      326.58      8.62 o 
   2   1   6      246.39      257.69      9.07 o 
   3   1   6      103.53      102.22      6.86 o 
   4   1   6        5.71        5.41      1.75 o 
   5   1   6       51.53       53.94      3.09 o 
   6   1   6       33.18       32.13      2.87 o 
   7   1   6       59.79       60.57      3.74 o 
   8   1   6      218.59      201.05     10.08 o 
 -10   2   6        0.01        2.84      2.87 o 
  -9   2   6        8.37        1.10      4.20 o 
  -8   2   6      118.17      114.90      4.89 o 
  -7   2   6        4.47        5.20      2.52 o 
  -6   2   6        0.77        1.77      2.87 o 
  -5   2   6       98.80      131.09      6.05 o 
  -4   2   6       21.93       14.47      3.41 o 
  -3   2   6      112.00      106.07      6.06 o 
  -2   2   6      302.64      384.86      8.43 o 
  -1   2   6     1003.74     1062.80     13.27 o 
   0   2   6      467.48      535.07      9.88 o 
   1   2   6       83.58      114.11      5.49 o 
   2   2   6       16.68       17.36      2.90 o 
   3   2   6        0.15       -2.23      3.67 o 
   4   2   6        7.34        4.33      1.80 o 
   5   2   6      117.29      120.03      4.06 o 
   6   2   6       95.54       99.03      4.09 o 
   7   2   6        7.85        7.59      2.75 o 
   8   2   6       19.27       17.50      2.78 o 
 -10   3   6        1.88       -1.04      2.06 o 
  -9   3   6       25.22       22.56      3.55 o 
  -8   3   6        0.18        0.91      2.55 o 
  -7   3   6      134.96      151.62      7.13 o 
  -6   3   6       24.27       21.94      2.67 o 
  -5   3   6       88.62      101.34      3.84 o 
  -4   3   6      373.87      428.78     12.81 o 
  -3   3   6      928.15     1006.33     18.24 o 
  -2   3   6       88.25       83.99      5.53 o 
  -1   3   6      264.00      352.60      8.52 o 
   0   3   6       41.24       23.66      3.14 o 
   1   3   6      920.10      935.51     20.38 o 
   2   3   6       35.05       20.02      3.36 o 
   3   3   6      286.37      277.31      4.94 o 
   4   3   6      321.01      305.38      5.46 o 
   5   3   6        6.91        5.12      2.15 o 
   6   3   6       43.87       48.22      3.61 o 
   7   3   6       69.41       73.84      4.59 o 
   8   3   6       27.99       29.01      4.46 o 
 -10   4   6       21.98       26.49      3.37 o 
  -9   4   6       30.05       31.39      3.12 o 
  -8   4   6      122.12      115.55      5.26 o 
  -7   4   6       55.62       60.92      5.01 o 
  -6   4   6       50.86       54.72      4.14 o 
  -5   4   6        8.90       11.04      3.06 o 
  -4   4   6        7.90        8.86      2.26 o 
  -3   4   6        5.66        6.89      3.76 o 
  -2   4   6      176.12      179.40     10.16 o 
  -1   4   6       95.14       91.34      5.34 o 
   0   4   6       21.57       16.51      2.86 o 
   1   4   6       11.16       14.97      3.01 o 
   2   4   6       19.54       25.42      2.12 o 
   3   4   6        0.30        0.24      2.05 o 
   4   4   6       51.07       50.36      3.08 o 
   5   4   6      369.64      372.77      7.53 o 
   6   4   6       90.83       93.51      5.11 o 
   7   4   6        2.06        2.00      2.26 o 
  -9   5   6        1.38       -0.33      2.08 o 
  -8   5   6       26.98       29.15      3.13 o 
  -7   5   6       61.06       60.38      4.36 o 
  -6   5   6        6.30        4.08      2.51 o 
  -5   5   6        0.52        1.68      2.12 o 
  -4   5   6      115.30      132.56      4.49 o 
  -3   5   6       66.65       75.83      3.54 o 
  -2   5   6       52.15       49.35      5.45 o 
  -1   5   6      186.43      177.63      8.27 o 
   0   5   6      155.54      152.93      7.65 o 
   1   5   6       13.97       12.03      2.29 o 
   2   5   6      288.61      282.35      5.63 o 
   3   5   6      129.40      120.92      3.84 o 
   4   5   6      169.39      170.15      4.81 o 
   5   5   6       25.15       21.57      2.56 o 
   6   5   6       29.61       28.86      3.46 o 
   7   5   6      168.84      164.32      5.13 o 
  -9   6   6       55.61       58.65      3.64 o 
  -8   6   6       47.71       42.83      3.18 o 
  -7   6   6      106.56      110.28      4.84 o 
  -6   6   6       91.21       87.87      4.00 o 
  -5   6   6       15.08       11.79      2.42 o 
  -4   6   6      719.92      713.40     11.36 o 
  -3   6   6       10.01       15.63      2.55 o 
  -2   6   6      249.53      257.13      5.29 o 
  -1   6   6      264.22      273.48      5.51 o 
   0   6   6      103.59       97.92      3.48 o 
   1   6   6        2.60       -1.15      1.83 o 
   2   6   6       21.26       18.08      2.71 o 
   3   6   6      116.84      121.88      4.22 o 
   4   6   6       69.26       66.55      3.10 o 
   5   6   6       13.60       15.48      2.58 o 
   6   6   6      135.41      145.57      5.17 o 
   7   6   6       16.44       14.10      3.03 o 
  -8   7   6        5.00        0.48      2.20 o 
  -7   7   6        0.44        3.28      1.93 o 
  -6   7   6      134.56      146.34      5.32 o 
  -5   7   6        9.87        8.03      2.24 o 
  -4   7   6      395.19      387.60      8.21 o 
  -3   7   6      665.61      704.48      9.91 o 
  -2   7   6        3.06        2.58      1.80 o 
  -1   7   6      759.62      790.79     13.56 o 
   0   7   6      297.97      287.29      6.01 o 
   1   7   6       92.80       96.33      4.12 o 
   2   7   6        4.77        4.93      2.92 o 
   3   7   6       44.86       43.72      2.99 o 
   4   7   6       89.98       93.25      3.46 o 
   5   7   6       23.00       20.47      2.79 o 
   6   7   6       14.32       12.31      2.32 o 
  -7   8   6      106.17       95.26      4.37 o 
  -6   8   6      109.31      110.11      3.94 o 
  -5   8   6      753.92      774.72     10.29 o 
  -4   8   6      790.84      848.00      9.79 o 
  -3   8   6      214.16      246.34      6.13 o 
  -2   8   6     1779.84     1796.98     20.75 o 
  -1   8   6      364.03      386.44      8.31 o 
   0   8   6        4.21        3.34      2.24 o 
   1   8   6      306.93      322.51      6.55 o 
   2   8   6       25.29       26.04      2.25 o 
   3   8   6       22.93       19.81      2.29 o 
   4   8   6       44.15       45.69      2.84 o 
   5   8   6        6.20        7.09      1.76 o 
  -7   9   6       14.16       16.59      4.28 o 
  -6   9   6        0.02        2.40      1.75 o 
  -5   9   6       81.12       84.20      3.44 o 
  -4   9   6      145.19      140.11      3.99 o 
  -3   9   6       80.29       82.91      3.74 o 
  -2   9   6       55.07       62.04      3.41 o 
  -1   9   6        5.87        5.60      2.21 o 
   0   9   6       10.89        6.03      2.04 o 
   1   9   6       59.15       63.09      3.38 o 
   2   9   6       11.11       12.93      2.15 o 
   3   9   6        5.21        8.14      1.57 o 
   4   9   6        0.01       -0.95      1.22 o 
  -5  10   6       86.48       84.60      2.98 o 
  -4  10   6        0.27        0.26      1.14 o 
  -3  10   6        2.25        0.79      1.64 o 
  -2  10   6        0.01        1.81      2.25 o 
  -1  10   6        9.03        9.46      1.92 o 
   0  10   6       72.48       77.93      3.55 o 
   1  10   6        5.84        7.69      1.75 o 
   2  10   6        0.61        2.95      1.31 o 
   3  10   6       66.88       69.46      3.68 o 
  -3  11   6       67.64       73.69      3.01 o 
  -2  11   6       81.18       86.81      3.95 o 
  -1  11   6       54.69       63.22      3.19 o 
   0  11   6       25.68       31.67      2.17 o 
   1  11   6       37.82       38.15      2.59 o 
 -10   1   7       46.43       46.06      5.72 o 
  -9   1   7        1.06        0.67      3.37 o 
  -8   1   7      132.37      139.13      5.46 o 
  -7   1   7      128.59      139.80      6.51 o 
  -6   1   7      159.38      155.86      5.39 o 
  -5   1   7      284.25      298.99      6.25 o 
  -4   1   7       94.50       92.71      7.80 o 
  -3   1   7      460.33      491.46     14.40 o 
  -2   1   7      668.46      672.45     13.79 o 
  -1   1   7      358.54      353.95      7.86 o 
   0   1   7      476.87      484.53     13.19 o 
   1   1   7       71.96       73.42      4.73 o 
   2   1   7       59.75       64.75      5.16 o 
   3   1   7      236.45      244.94      4.83 o 
   4   1   7      193.74      200.62      4.64 o 
   5   1   7      178.46      187.08      5.75 o 
   6   1   7      638.98      689.74     10.70 o 
   7   1   7       21.26       25.90      3.32 o 
 -10   2   7        3.56        0.99      2.30 o 
  -9   2   7      147.32      146.87      7.86 o 
  -8   2   7       69.19       72.07      4.46 o 
  -7   2   7       58.91       68.89      4.60 o 
  -6   2   7      424.24      434.29      9.15 o 
  -5   2   7      139.64      165.71      4.66 o 
  -4   2   7       78.94       66.75      6.56 o 
  -3   2   7      349.76      390.54     13.10 o 
  -2   2   7       14.75       12.88      3.07 o 
  -1   2   7      168.22      183.80      6.07 o 
   0   2   7        0.02       -1.74      1.84 o 
   1   2   7      126.24      129.48      7.83 o 
   2   2   7      228.15      255.31      6.32 o 
   3   2   7        0.84        2.42      1.63 o 
   4   2   7       17.52       16.65      2.30 o 
   5   2   7       63.67       59.76      3.32 o 
   6   2   7      184.83      189.97      6.24 o 
   7   2   7        1.20        1.55      2.25 o 
 -10   3   7       25.39       20.26      2.30 o 
  -9   3   7        1.09        1.66      2.40 o 
  -8   3   7        3.92        2.04      2.42 o 
  -7   3   7        0.43       -0.76      2.72 o 
  -6   3   7       25.90       23.22      3.26 o 
  -5   3   7      226.99      218.74      5.52 o 
  -4   3   7      174.43      190.98      5.15 o 
  -3   3   7      201.34      215.19     10.54 o 
  -2   3   7      342.45      350.65     11.84 o 
  -1   3   7        0.03        4.21      2.67 o 
   0   3   7      300.42      333.76     10.29 o 
   1   3   7       32.50       30.07      3.66 o 
   2   3   7       38.63       36.18      2.30 o 
   3   3   7        0.93       -1.87      1.87 o 
   4   3   7        6.86        6.95      1.97 o 
   5   3   7        6.89        3.23      1.82 o 
   6   3   7       29.46       29.34      3.69 o 
   7   3   7        7.62        7.34      2.00 o 
  -9   4   7        5.57        0.88      1.87 o 
  -8   4   7       29.69       28.73      2.92 o 
  -7   4   7       44.50       45.08      3.99 o 
  -6   4   7      250.80      257.26      7.18 o 
  -5   4   7      283.47      296.57      7.48 o 
  -4   4   7       92.50       99.00      3.96 o 
  -3   4   7       99.49      115.45      3.99 o 
  -2   4   7       84.20       88.60      6.75 o 
  -1   4   7      101.41      117.09      6.23 o 
   0   4   7       78.06       95.26      5.29 o 
   1   4   7       66.57       63.73      3.02 o 
   2   4   7       22.45       33.74      2.25 o 
   3   4   7        4.30        3.24      2.06 o 
   4   4   7      592.36      588.92      9.38 o 
   5   4   7      205.18      191.69      5.59 o 
   6   4   7        7.29        6.16      2.63 o 
   7   4   7      182.41      167.13      5.05 o 
  -9   5   7       22.97       19.88      2.14 o 
  -8   5   7       54.22       52.17      3.35 o 
  -7   5   7       53.86       60.00      3.50 o 
  -6   5   7      159.99      154.96      4.93 o 
  -5   5   7        1.54       -0.79      2.73 o 
  -4   5   7       10.02       13.16      2.32 o 
  -3   5   7       78.82       80.14      3.46 o 
  -2   5   7        5.02        3.93      2.49 o 
  -1   5   7        2.29        4.82      2.07 o 
   0   5   7       17.99        8.84      2.14 o 
   1   5   7       32.33       30.90      2.13 o 
   2   5   7      162.15      164.34      4.49 o 
   3   5   7       69.04       62.43      3.56 o 
   4   5   7        5.04        6.07      2.07 o 
   5   5   7        2.06        4.52      1.96 o 
   6   5   7       83.11       75.60      3.80 o 
   7   5   7       30.67       26.06      4.10 o 
  -8   6   7        0.00        0.63      1.65 o 
  -7   6   7       97.74       88.87      4.06 o 
  -6   6   7      305.10      324.16      6.95 o 
  -5   6   7        1.22        1.58      2.08 o 
  -4   6   7      300.98      294.24      6.71 o 
  -3   6   7       91.31      102.52      4.00 o 
  -2   6   7        3.23        3.44      2.50 o 
  -1   6   7        2.50       -1.95      2.20 o 
   0   6   7       76.59       76.56      3.14 o 
   1   6   7        3.18        4.73      1.77 o 
   2   6   7      207.47      211.41      5.94 o 
   3   6   7       66.60       64.03      3.63 o 
   4   6   7        8.65        6.58      2.17 o 
   5   6   7       83.36       83.64      4.04 o 
   6   6   7        6.35        5.08      1.73 o 
  -8   7   7       87.19       79.54      3.45 o 
  -7   7   7      642.33      642.27     11.39 o 
  -6   7   7      105.58      105.40      4.29 o 
  -5   7   7      442.73      474.55      8.14 o 
  -4   7   7     1475.57     1553.17     22.14 o 
  -3   7   7       11.34       11.87      2.51 o 
  -2   7   7      313.59      326.99      7.70 o 
  -1   7   7      143.00      149.86      4.74 o 
   0   7   7       60.62       57.68      3.42 o 
   1   7   7        6.40        3.34      2.14 o 
   2   7   7        1.09       -2.27      2.27 o 
   3   7   7       28.92       34.73      2.65 o 
   4   7   7        5.27        4.33      1.72 o 
   5   7   7       56.69       58.28      3.13 o 
   6   7   7       40.13       35.27      3.21 o 
  -7   8   7      245.68      233.91      6.85 o 
  -6   8   7       52.42       54.62      2.73 o 
  -5   8   7      103.82      104.37      4.13 o 
  -4   8   7       97.12       99.90      4.22 o 
  -3   8   7        0.02        0.51      2.91 o 
  -2   8   7       15.27       10.83      1.95 o 
  -1   8   7       70.35       73.58      3.88 o 
   0   8   7       40.15       46.37      3.82 o 
   1   8   7       25.70       26.56      2.34 o 
   2   8   7        0.19        0.30      1.62 o 
   3   8   7        4.66        3.13      1.68 o 
   4   8   7        0.99        0.27      1.66 o 
   5   8   7        0.84        2.19      1.92 o 
  -6   9   7       19.97       23.57      2.45 o 
  -5   9   7       14.77       15.87      1.95 o 
  -4   9   7       27.20       28.89      2.56 o 
  -3   9   7        7.10        7.86      2.16 o 
  -2   9   7       97.82      101.87      4.28 o 
  -1   9   7        0.39        3.72      2.66 o 
   0   9   7        0.03        0.47      1.99 o 
   1   9   7      443.19      466.42      8.60 o 
   2   9   7       41.07       42.24      2.52 o 
   3   9   7      117.62      128.99      3.67 o 
   4   9   7      207.80      211.92      7.64 o 
  -5  10   7       28.28       33.67      3.79 o 
  -4  10   7       14.07        8.98      1.77 o 
  -3  10   7       24.95       22.89      2.15 o 
  -2  10   7        8.02        6.59      1.82 o 
  -1  10   7        0.01        5.19      1.81 o 
   0  10   7        1.99        3.30      1.53 o 
   1  10   7       20.12       22.60      1.88 o 
   2  10   7       28.00       29.74      1.92 o 
  -2  11   7       10.85        8.02      1.93 o 
  -1  11   7       17.50       18.75      1.85 o 
   0  11   7       53.81       53.36      3.33 o 
 -10   0   8        7.26        5.92      3.39 o 
  -9   0   8       44.24       31.38      4.89 o 
  -8   0   8       42.47       44.98      4.50 o 
  -7   0   8       13.03       12.51      4.58 o 
  -6   0   8       58.75       61.10      5.09 o 
  -5   0   8        3.00       -2.64      3.12 o 
  -4   0   8        0.61        5.12      2.05 o 
  -3   0   8        2.45        8.77      7.26 o 
  -2   0   8       14.65       13.75      4.53 o 
  -1   0   8      216.17      209.66     11.75 o 
   0   0   8     1388.54     1389.60     29.73 o 
   1   0   8     3097.35     3372.49     38.20 o 
   2   0   8      167.52      157.66      6.60 o 
   3   0   8     2780.54     2809.55     65.83 o 
   4   0   8     3739.29     3827.17     40.44 o 
   5   0   8       28.12       23.58      4.05 o 
   6   0   8      666.16      676.89     15.36 o 
   7   0   8      564.45      569.23     18.70 o 
 -10   1   8       62.34       57.54      4.26 o 
  -9   1   8      119.15      111.07      6.64 o 
  -8   1   8        0.20       -2.32      2.32 o 
  -7   1   8      228.11      257.90      7.71 o 
  -6   1   8       50.71       52.51      3.59 o 
  -5   1   8        1.64       -2.81      2.81 o 
  -4   1   8        3.10        4.13      1.80 o 
  -3   1   8      177.64      187.08     10.43 o 
  -2   1   8      149.50      156.16      7.37 o 
  -1   1   8       81.38       80.30      6.09 o 
   0   1   8        1.81        2.87      2.58 o 
   1   1   8       61.04       64.88      3.05 o 
   2   1   8      327.05      305.45      5.66 o 
   3   1   8       10.23       16.83      3.15 o 
   4   1   8       35.63       28.73      2.78 o 
   5   1   8      142.98      145.47      5.18 o 
   6   1   8      236.16      244.69      7.42 o 
   7   1   8        0.89        0.88      2.58 o 
 -10   2   8       22.49       16.26      3.07 o 
  -9   2   8        3.80        7.91      2.57 o 
  -8   2   8       29.98       30.07      3.52 o 
  -7   2   8       72.54       79.29      4.88 o 
  -6   2   8      125.78      127.59      4.96 o 
  -5   2   8       36.96       39.62      2.86 o 
  -4   2   8      125.16      132.93      4.51 o 
  -3   2   8      116.05      130.43      4.93 o 
  -2   2   8      108.51       99.99      6.72 o 
  -1   2   8       83.93       83.72      7.14 o 
   0   2   8       71.52       62.01      3.86 o 
   1   2   8      379.19      363.45      5.92 o 
   2   2   8        0.48       -1.96      2.15 o 
   3   2   8       26.00       26.14      2.86 o 
   4   2   8        5.16        2.62      1.86 o 
   5   2   8        4.01        6.95      2.26 o 
   6   2   8       29.77       31.69      3.69 o 
   7   2   8        2.73        7.10      2.56 o 
  -9   3   8       61.91       58.21      3.81 o 
  -8   3   8      199.25      198.28      6.77 o 
  -7   3   8       15.73       14.56      3.57 o 
  -6   3   8      182.71      189.78      6.14 o 
  -5   3   8        0.64       -0.97      2.27 o 
  -4   3   8      103.33       92.22      3.69 o 
  -3   3   8        2.50        0.74      1.69 o 
  -2   3   8      441.15      472.36      7.63 o 
  -1   3   8      310.30      321.11      6.42 o 
   0   3   8       67.49       74.96      3.25 o 
   1   3   8       34.01       35.02      2.68 o 
   2   3   8      172.47      159.78      4.51 o 
   3   3   8       37.43       38.57      2.58 o 
   4   3   8        8.82        5.75      2.38 o 
   5   3   8       22.06       16.30      2.39 o 
   6   3   8        0.75        3.74      1.93 o 
   7   3   8       33.80       30.37      2.82 o 
  -9   4   8       27.17       26.73      2.63 o 
  -8   4   8       26.99       26.52      2.89 o 
  -7   4   8       82.96       80.64      4.18 o 
  -6   4   8        7.27        4.58      2.02 o 
  -5   4   8        0.15       -0.24      2.21 o 
  -4   4   8        5.58        8.81      2.51 o 
  -3   4   8        0.41       -1.11      2.27 o 
  -2   4   8       14.70       10.17      2.24 o 
  -1   4   8      185.79      176.62      4.55 o 
   0   4   8      371.19      384.77      6.58 o 
   1   4   8      191.07      199.68      5.05 o 
   2   4   8       42.69       39.36      2.71 o 
   3   4   8       87.59       76.56      3.61 o 
   4   4   8        6.08        5.55      1.89 o 
   5   4   8        0.12        0.98      2.04 o 
   6   4   8       59.69       59.70      3.55 o 
  -9   5   8       92.08       86.69      7.67 o 
  -8   5   8        1.30        1.55      1.67 o 
  -7   5   8       54.05       53.55      3.18 o 
  -6   5   8      153.56      163.52      5.11 o 
  -5   5   8       72.60       72.51      4.01 o 
  -4   5   8        9.44        3.37      2.33 o 
  -3   5   8      369.45      359.52      7.36 o 
  -2   5   8      141.68      143.99      5.10 o 
  -1   5   8      190.78      182.94      4.94 o 
   0   5   8       18.03        9.72      2.10 o 
   1   5   8       25.02       21.51      2.47 o 
   2   5   8      379.67      328.66      7.22 o 
   3   5   8      364.25      334.84      7.14 o 
   4   5   8      192.78      176.68      4.89 o 
   5   5   8      224.56      204.54      5.30 o 
   6   5   8       71.21       63.31      7.86 o 
  -8   6   8       76.76       67.44      3.08 o 
  -7   6   8       59.81       61.53      3.29 o 
  -6   6   8      250.27      237.15      6.42 o 
  -5   6   8       21.59       19.16      2.51 o 
  -4   6   8        0.06       -0.66      2.08 o 
  -3   6   8       10.15       10.36      2.66 o 
  -2   6   8      144.63      151.66      4.65 o 
  -1   6   8      112.48      106.14      4.41 o 
   0   6   8        0.61       -1.21      2.00 o 
   1   6   8      168.75      158.95      5.07 o 
   2   6   8       52.88       46.48      3.09 o 
   3   6   8        7.54        9.23      2.14 o 
   4   6   8      116.13      111.56      3.89 o 
   5   6   8       35.02       30.92      2.47 o 
  -7   7   8       13.13       17.89      1.96 o 
  -6   7   8      321.87      322.97      7.33 o 
  -5   7   8       97.65       94.51      4.14 o 
  -4   7   8      158.32      160.27      5.14 o 
  -3   7   8        0.06        2.55      2.29 o 
  -2   7   8        9.13        4.63      3.04 o 
  -1   7   8       59.28       53.10      3.57 o 
   0   7   8        1.12        0.13      1.16 o 
   1   7   8       51.33       52.22      3.28 o 
   2   7   8       60.19       65.68      3.41 o 
   3   7   8       61.13       67.82      3.13 o 
   4   7   8       55.95       53.73      2.95 o 
   5   7   8       22.49       19.69      2.02 o 
  -7   8   8      561.58      576.84     13.24 o 
  -6   8   8       72.79       76.54      3.52 o 
  -5   8   8       52.67       50.45      3.11 o 
  -4   8   8      142.39      145.45      4.93 o 
  -3   8   8        0.24       -1.85      1.90 o 
  -2   8   8        3.65        2.39      1.85 o 
  -1   8   8      118.34      133.37      5.44 o 
   0   8   8        8.94        8.54      2.24 o 
   1   8   8        0.56        3.73      1.86 o 
   2   8   8       64.94       68.66      3.03 o 
   3   8   8       45.15       41.19      2.31 o 
   4   8   8        1.23        1.80      1.01 o 
  -5   9   8        4.07        4.98      1.67 o 
  -4   9   8       60.95       70.04      3.22 o 
  -3   9   8        1.03        5.16      1.81 o 
  -2   9   8        5.24        8.39      1.88 o 
  -1   9   8       17.54       24.07      2.42 o 
   0   9   8       66.47       71.32      3.42 o 
   1   9   8       57.27       56.96      2.92 o 
   2   9   8      112.81      131.85      3.59 o 
   3   9   8       12.47       10.42      1.42 o 
  -4  10   8        0.72        0.66      1.78 o 
  -3  10   8        6.25        4.20      1.76 o 
  -2  10   8       72.97       77.52      3.07 o 
  -1  10   8        0.65        0.69      1.20 o 
   0  10   8        7.66        8.43      1.29 o 
   1  10   8        0.19        0.74      0.99 o 
  -9   1   9        8.44        4.89      2.28 o 
  -8   1   9      146.88      135.67      4.91 o 
  -7   1   9       65.31       65.51      4.17 o 
  -6   1   9       38.51       34.52      2.86 o 
  -5   1   9      124.19      141.16      5.01 o 
  -4   1   9       11.46        2.09      3.16 o 
  -3   1   9        2.69        1.55      1.74 o 
  -2   1   9      120.24      117.45      3.88 o 
  -1   1   9      468.74      464.51      7.25 o 
   0   1   9       90.86       91.78      3.18 o 
   1   1   9     1223.23     1211.05     13.26 o 
   2   1   9      204.00      199.30      5.51 o 
   3   1   9       87.30       79.61      4.16 o 
   4   1   9      190.47      195.21      5.45 o 
   5   1   9       10.97        9.75      2.25 o 
   6   1   9       27.44       24.51      2.91 o 
  -9   2   9        2.27        1.59      2.25 o 
  -8   2   9       54.26       60.42      3.93 o 
  -7   2   9       45.58       47.82      3.81 o 
  -6   2   9       56.43       59.82      3.39 o 
  -5   2   9        9.90       10.09      2.07 o 
  -4   2   9        1.30       -1.41      3.55 o 
  -3   2   9       84.38       93.66      3.50 o 
  -2   2   9        6.98        6.33      1.66 o 
  -1   2   9       59.01       52.07      3.45 o 
   0   2   9      276.87      292.45      5.56 o 
   1   2   9       49.15       54.01      3.57 o 
   2   2   9        0.66        1.55      2.24 o 
   3   2   9        6.44        3.84      1.83 o 
   4   2   9       92.77       90.04      4.26 o 
   5   2   9        1.57        2.30      2.07 o 
   6   2   9       39.85       37.75      3.05 o 
  -9   3   9       15.70       17.54      2.26 o 
  -8   3   9       50.94       48.29      3.16 o 
  -7   3   9       88.33       83.23      4.58 o 
  -6   3   9        3.18        3.92      1.94 o 
  -5   3   9      140.77      143.36      5.30 o 
  -4   3   9        6.29       -0.04      2.86 o 
  -3   3   9       18.34       16.63      2.30 o 
  -2   3   9        9.47       11.48      2.27 o 
  -1   3   9        0.15        5.53      2.17 o 
   0   3   9       13.43        8.59      2.08 o 
   1   3   9       62.78       71.91      3.58 o 
   2   3   9       13.13        8.07      2.62 o 
   3   3   9       21.40       19.85      2.20 o 
   4   3   9       21.65       20.80      2.87 o 
   5   3   9        0.16        0.89      3.69 o 
   6   3   9       45.14       44.27      3.46 o 
  -9   4   9       15.16       17.32      2.32 o 
  -8   4   9       38.67       37.61      2.72 o 
  -7   4   9        0.95       -1.68      1.98 o 
  -6   4   9        0.00       -1.07      2.07 o 
  -5   4   9       22.39       21.33      3.13 o 
  -4   4   9      129.55      123.30      4.58 o 
  -3   4   9       29.59       29.84      2.76 o 
  -2   4   9        0.16        1.14      2.44 o 
  -1   4   9      780.85      751.66      9.30 o 
   0   4   9      310.49      244.19      5.79 o 
   1   4   9        5.44        1.89      2.30 o 
   2   4   9      558.80      502.25      7.68 o 
   3   4   9      202.07      186.27      5.21 o 
   4   4   9       67.83       75.19      3.70 o 
   5   4   9        2.53        0.94      2.13 o 
   6   4   9       27.17       27.36      2.51 o 
  -8   5   9        0.42        0.84      1.64 o 
  -7   5   9        3.53        3.70      1.88 o 
  -6   5   9        2.48        2.11      2.20 o 
  -5   5   9       59.78       65.23      4.28 o 
  -4   5   9        5.43        2.73      2.14 o 
  -3   5   9       20.84       14.10      2.44 o 
  -2   5   9       28.42       26.90      2.72 o 
  -1   5   9       55.98       66.57      3.48 o 
   0   5   9        3.58        1.87      1.66 o 
   1   5   9      103.53       89.74      4.13 o 
   2   5   9       29.27       28.51      2.43 o 
   3   5   9        0.04       -1.84      1.84 o 
   4   5   9      130.34      128.64      4.19 o 
   5   5   9        4.74        6.61      2.26 o 
  -8   6   9      113.94      105.53      3.69 o 
  -7   6   9        5.00        3.88      1.78 o 
  -6   6   9       24.86       22.78      2.72 o 
  -5   6   9        0.45        2.69      2.23 o 
  -4   6   9       14.38       15.93      2.28 o 
  -3   6   9      263.36      274.80      6.19 o 
  -2   6   9       73.85       65.50      3.34 o 
  -1   6   9        0.14       -2.05      2.05 o 
   0   6   9      227.05      205.33      4.93 o 
   1   6   9       73.86       70.60      3.62 o 
   2   6   9      125.16      112.72      3.84 o 
   3   6   9       19.81       17.99      1.82 o 
   4   6   9        0.69       -0.21      1.58 o 
   5   6   9       84.10       71.18      3.33 o 
  -7   7   9      110.28      101.26      3.65 o 
  -6   7   9       18.43       20.23      2.12 o 
  -5   7   9        4.49        8.86      2.22 o 
  -4   7   9        3.78        4.40      2.07 o 
  -3   7   9        6.42       11.82      2.41 o 
  -2   7   9       10.31       11.55      2.16 o 
  -1   7   9        9.79       11.65      1.92 o 
   0   7   9        6.32        4.37      1.85 o 
   1   7   9      170.55      174.25      5.42 o 
   2   7   9        0.10        0.80      1.54 o 
   3   7   9        0.17       -0.09      1.31 o 
   4   7   9        3.92        4.92      1.38 o 
  -6   8   9       41.24       38.79      2.23 o 
  -5   8   9       32.61       36.74      2.74 o 
  -4   8   9      115.47      120.94      4.39 o 
  -3   8   9        7.58        8.79      2.31 o 
  -2   8   9        5.06        1.87      1.69 o 
  -1   8   9       98.66      100.60      3.84 o 
   0   8   9        8.80       11.79      2.00 o 
   1   8   9       24.88       26.00      2.34 o 
   2   8   9        3.81        4.05      1.44 o 
   3   8   9       43.56       41.94      2.20 o 
  -5   9   9        0.70        2.11      2.27 o 
  -4   9   9      135.18      129.99      5.05 o 
  -3   9   9       20.27       25.71      2.48 o 
  -2   9   9       92.60      103.71      3.35 o 
  -1   9   9      102.48      113.70      3.33 o 
   0   9   9        4.39        4.00      1.30 o 
   1   9   9      357.78      412.34      6.90 o 
   2   9   9        5.66        7.28      1.26 o 
  -9   0  10        5.22        4.29      3.86 o 
  -8   0  10       53.66       49.23      3.76 o 
  -7   0  10        0.06        2.48      3.87 o 
  -6   0  10       29.88       31.51      4.27 o 
  -5   0  10      550.88      613.94     13.89 o 
  -4   0  10      850.92      892.67     15.45 o 
  -3   0  10       89.36       93.40      5.76 o 
  -2   0  10     2469.62     2539.81     42.80 o 
  -1   0  10     4165.89     4202.36     31.36 o 
   0   0  10      108.41      119.60      5.21 o 
   1   0  10     1279.43     1362.24     20.95 o 
   2   0  10     1066.68     1043.74     16.29 o 
   3   0  10        6.95        3.59      3.29 o 
   4   0  10       92.30      100.21      7.15 o 
   5   0  10       37.35       31.94      6.65 o 
  -9   1  10        8.73        9.52      2.52 o 
  -8   1  10       45.71       48.15      2.99 o 
  -7   1  10       46.73       50.82      3.19 o 
  -6   1  10      117.48      132.05      4.71 o 
  -5   1  10       25.42       26.10      2.75 o 
  -4   1  10      177.19      186.60      5.25 o 
  -3   1  10      580.98      624.27      8.91 o 
  -2   1  10      210.33      204.75      5.58 o 
  -1   1  10       59.78       69.09      3.14 o 
   0   1  10      302.88      297.65      6.50 o 
   1   1  10       33.75       39.77      3.13 o 
   2   1  10       40.64       46.14      3.20 o 
   3   1  10       17.48       17.26      2.18 o 
   4   1  10        4.21        6.45      2.33 o 
   5   1  10        6.01        8.33      2.38 o 
  -9   2  10       11.46       14.30      2.44 o 
  -8   2  10       19.24       19.00      2.63 o 
  -7   2  10       69.81       81.25      3.92 o 
  -6   2  10       25.70       21.63      2.39 o 
  -5   2  10        8.08        6.91      2.18 o 
  -4   2  10      392.12      420.90      7.57 o 
  -3   2  10       12.28        8.97      2.81 o 
  -2   2  10       42.82       42.22      2.83 o 
  -1   2  10       38.03       43.26      2.89 o 
   0   2  10        0.16        0.14      2.22 o 
   1   2  10       54.92       44.44      3.29 o 
   2   2  10       18.20       12.12      2.13 o 
   3   2  10        1.69       -2.18      2.31 o 
   4   2  10       10.71        9.90      2.23 o 
   5   2  10       10.98        9.97      2.23 o 
  -8   3  10       40.89       38.08      2.93 o 
  -7   3  10      123.26      117.60      4.54 o 
  -6   3  10       41.46       46.23      3.45 o 
  -5   3  10        5.72        4.49      2.15 o 
  -4   3  10        0.69       -1.20      1.67 o 
  -3   3  10      148.49      132.78      4.67 o 
  -2   3  10        1.36        3.98      2.00 o 
  -1   3  10        0.28       -0.98      2.20 o 
   0   3  10       97.23       79.07      3.71 o 
   1   3  10        0.17       -1.00      1.82 o 
   2   3  10       70.24       82.64      3.50 o 
   3   3  10       19.10       16.40      2.51 o 
   4   3  10       21.47       20.43      2.58 o 
   5   3  10      114.92      114.17      4.76 o 
  -8   4  10        8.11        7.84      1.66 o 
  -7   4  10       39.88       45.36      2.83 o 
  -6   4  10       71.75       71.38      3.90 o 
  -5   4  10       51.77       50.63      3.29 o 
  -4   4  10      133.30      140.09      4.83 o 
  -3   4  10       75.49       69.91      3.63 o 
  -2   4  10        6.65        4.13      1.76 o 
  -1   4  10        5.11        4.82      1.58 o 
   0   4  10       23.17       25.55      2.23 o 
   1   4  10       34.73       42.78      3.19 o 
   2   4  10        9.01        6.56      1.87 o 
   3   4  10        1.92        5.40      1.85 o 
   4   4  10       94.19      104.11      4.04 o 
   5   4  10       15.87       16.47      1.90 o 
  -8   5  10       96.86      101.30      4.71 o 
  -7   5  10       42.00       43.12      2.46 o 
  -6   5  10       67.51       63.15      3.22 o 
  -5   5  10        7.76        7.65      1.94 o 
  -4   5  10        0.00       -2.01      2.01 o 
  -3   5  10      204.29      183.28      5.27 o 
  -2   5  10      458.27      431.14      7.76 o 
  -1   5  10      109.68       93.38      3.55 o 
   0   5  10      299.81      263.41      5.42 o 
   1   5  10      130.98      123.56      4.38 o 
   2   5  10       18.14       11.52      1.91 o 
   3   5  10       20.06       14.37      1.96 o 
   4   5  10       29.55       33.77      2.32 o 
  -7   6  10       35.34       31.92      2.42 o 
  -6   6  10       56.40       49.94      3.23 o 
  -5   6  10       14.67       15.17      2.30 o 
  -4   6  10      114.15      117.55      5.45 o 
  -3   6  10      285.55      274.80      6.41 o 
  -2   6  10       29.25       32.08      2.52 o 
  -1   6  10       18.63       13.28      1.82 o 
   0   6  10        4.20        0.95      1.76 o 
   1   6  10       66.88       63.88      3.24 o 
   2   6  10       73.92       66.66      2.99 o 
   3   6  10       39.44       39.74      2.24 o 
   4   6  10        0.07       -0.37      1.46 o 
  -6   7  10        6.12        6.91      1.76 o 
  -5   7  10       23.27       21.70      2.09 o 
  -4   7  10       42.52       39.27      3.10 o 
  -3   7  10        1.89        3.77      2.14 o 
  -2   7  10       33.38       38.92      2.44 o 
  -1   7  10      121.39      123.79      4.15 o 
   0   7  10       49.98       53.89      2.63 o 
   1   7  10       10.75        7.49      1.88 o 
   2   7  10        0.91        0.00      1.33 o 
   3   7  10       32.42       28.89      2.21 o 
  -5   8  10        0.29       -0.52      1.40 o 
  -4   8  10        1.18        3.00      1.65 o 
  -3   8  10       41.98       44.82      2.58 o 
  -2   8  10       25.95       27.66      2.10 o 
  -1   8  10        3.06        5.45      1.67 o 
   0   8  10       39.56       38.90      2.34 o 
   1   8  10        0.67       -0.23      1.25 o 
   2   8  10        0.74        2.19      1.45 o 
  -3   9  10      137.61      134.87      4.20 o 
  -2   9  10       28.34       26.16      1.98 o 
  -1   9  10        0.02       -0.78      1.41 o 
   0   9  10       27.48       31.11      3.18 o 
  -8   1  11        0.22        1.96      1.57 o 
  -7   1  11       19.29       17.46      2.62 o 
  -6   1  11      287.33      275.20      6.38 o 
  -5   1  11        1.30       -0.07      2.02 o 
  -4   1  11      629.25      638.95      9.67 o 
  -3   1  11      340.31      354.09      7.62 o 
  -2   1  11       67.45       63.59      3.92 o 
  -1   1  11      195.96      194.47      5.62 o 
   0   1  11       34.62       34.25      2.65 o 
   1   1  11       90.80       99.03      3.69 o 
   2   1  11        1.09        3.22      1.81 o 
   3   1  11        7.24        2.82      1.62 o 
   4   1  11      116.91      108.87      4.72 o 
   5   1  11       18.07       14.22      5.27 o 
  -8   2  11        0.86       -0.35      1.73 o 
  -7   2  11        4.70        8.89      2.17 o 
  -6   2  11       83.95       89.06      3.80 o 
  -5   2  11       56.76       60.00      3.37 o 
  -4   2  11       22.39       19.40      2.19 o 
  -3   2  11       15.50       21.16      2.76 o 
  -2   2  11        7.73        3.37      2.80 o 
  -1   2  11       47.17       49.69      3.26 o 
   0   2  11       32.10       27.55      2.73 o 
   1   2  11       12.34       14.26      2.31 o 
   2   2  11       34.98       34.86      2.80 o 
   3   2  11       58.42       68.58      3.35 o 
   4   2  11       27.82       24.77      2.79 o 
  -8   3  11       16.46       14.92      1.77 o 
  -7   3  11       16.20       19.67      2.54 o 
  -6   3  11       22.82       18.39      2.36 o 
  -5   3  11       28.37       28.40      2.63 o 
  -4   3  11        8.59        6.47      2.03 o 
  -3   3  11        0.53        0.71      2.31 o 
  -2   3  11        0.20       -0.34      1.79 o 
  -1   3  11       21.98       19.28      2.23 o 
   0   3  11       12.04       17.32      2.25 o 
   1   3  11       39.28       45.34      3.20 o 
   2   3  11        8.53        9.65      1.95 o 
   3   3  11       22.88       25.98      2.57 o 
   4   3  11       13.73       11.30      2.52 o 
  -7   4  11        3.36        2.26      1.47 o 
  -6   4  11      177.60      182.28      4.89 o 
  -5   4  11      167.69      160.69      4.82 o 
  -4   4  11        1.40        1.93      2.74 o 
  -3   4  11      437.72      427.63      7.96 o 
  -2   4  11      206.55      190.80      5.02 o 
  -1   4  11        3.83        3.78      1.48 o 
   0   4  11        8.26        6.04      2.03 o 
   1   4  11        0.88        0.51      1.69 o 
   2   4  11       66.62       67.28      3.28 o 
   3   4  11       18.72       21.48      2.20 o 
   4   4  11       15.50       13.91      2.85 o 
  -7   5  11        3.24        1.75      1.71 o 
  -6   5  11       70.32       61.53      3.18 o 
  -5   5  11        3.62        4.84      1.78 o 
  -4   5  11       41.35       41.61      2.60 o 
  -3   5  11        0.52        2.23      2.03 o 
  -2   5  11        1.47        4.67      1.75 o 
  -1   5  11      183.07      184.57      4.82 o 
   0   5  11       60.71       52.18      3.20 o 
   1   5  11       19.45       24.42      2.30 o 
   2   5  11       24.65       25.16      2.04 o 
   3   5  11        5.59        6.99      1.82 o 
  -6   6  11        0.07        0.77      1.59 o 
  -5   6  11      108.25      106.12      3.93 o 
  -4   6  11       95.55       92.59      4.08 o 
  -3   6  11       45.74       37.92      2.53 o 
  -2   6  11        1.98        1.50      1.74 o 
  -1   6  11       20.92       24.31      1.71 o 
   0   6  11       79.82       78.44      3.23 o 
   1   6  11        6.52        4.10      1.58 o 
   2   6  11        1.75        1.80      1.29 o 
   3   6  11        7.26        8.65      1.51 o 
  -5   7  11      103.66      100.53      3.67 o 
  -4   7  11       54.02       54.65      3.03 o 
  -3   7  11        0.06       -1.29      1.62 o 
  -2   7  11       30.90       34.73      2.42 o 
  -1   7  11        4.20        6.22      1.41 o 
   0   7  11       25.26       30.65      2.66 o 
   1   7  11        3.34        2.48      1.34 o 
  -3   8  11        0.19        3.47      1.54 o 
  -2   8  11        5.52        5.00      1.55 o 
  -1   8  11      126.51      122.06      4.07 o 
   0   8  11        7.28        6.24      1.94 o 
  -8   0  12       10.29        4.17      3.30 o 
  -7   0  12      490.00      472.89     12.23 o 
  -6   0  12     1072.27     1119.10     16.29 o 
  -5   0  12      166.65      177.68      7.45 o 
  -4   0  12      502.53      536.90     11.75 o 
  -3   0  12      568.06      600.07     13.85 o 
  -2   0  12       81.52       74.74      5.65 o 
  -1   0  12        3.84        3.67      2.52 o 
   0   0  12       35.18       32.07      3.97 o 
   1   0  12       35.75       43.00      3.77 o 
   2   0  12       13.34       11.65      2.93 o 
   3   0  12        7.81       -0.23      3.53 o 
  -8   1  12      313.61      293.54      7.76 o 
  -7   1  12      271.73      263.11      7.03 o 
  -6   1  12      123.39      125.41      4.37 o 
  -5   1  12      226.36      242.58      5.95 o 
  -4   1  12       50.73       43.64      3.10 o 
  -3   1  12      139.97      146.55      5.30 o 
  -2   1  12       21.55       17.95      2.80 o 
  -1   1  12       14.66       14.33      2.26 o 
   0   1  12        0.63       -0.31      1.82 o 
   1   1  12       42.20       41.85      2.72 o 
   2   1  12       22.91       25.09      2.08 o 
   3   1  12       35.09       40.25      3.01 o 
  -7   2  12       16.03       15.87      2.19 o 
  -6   2  12       55.23       56.04      3.17 o 
  -5   2  12       23.73       22.24      2.49 o 
  -4   2  12      103.09       96.20      4.25 o 
  -3   2  12       60.90       59.11      3.39 o 
  -2   2  12        7.97       14.47      2.62 o 
  -1   2  12        4.07        3.23      1.93 o 
   0   2  12       11.62       11.18      2.08 o 
   1   2  12       17.39       20.60      2.17 o 
   2   2  12        0.19        0.56      1.50 o 
   3   2  12        3.67        5.57      1.87 o 
  -7   3  12        9.73        7.68      1.56 o 
  -6   3  12       16.22       20.78      2.22 o 
  -5   3  12      104.26      105.46      4.09 o 
  -4   3  12        1.84        2.03      1.84 o 
  -3   3  12        1.02       -1.19      1.85 o 
  -2   3  12       37.12       32.32      2.71 o 
  -1   3  12        1.26        2.14      1.93 o 
   0   3  12      106.74      110.02      3.95 o 
   1   3  12        3.09        8.75      1.76 o 
   2   3  12       85.16       95.62      3.98 o 
   3   3  12        2.76       11.89      2.00 o 
  -7   4  12        2.46        3.94      1.21 o 
  -6   4  12        0.88        3.93      1.57 o 
  -5   4  12       18.19       15.57      1.79 o 
  -4   4  12        1.52        1.66      1.75 o 
  -3   4  12       34.69       30.16      2.42 o 
  -2   4  12       20.57       11.72      2.42 o 
  -1   4  12      108.61      116.93      4.32 o 
   0   4  12        0.33        2.47      1.60 o 
   1   4  12        1.54        0.73      1.63 o 
   2   4  12        2.38        0.02      1.42 o 
   3   4  12       25.25       18.17      2.41 o 
  -6   5  12       27.19       23.95      2.35 o 
  -5   5  12      120.44      110.34      4.04 o 
  -4   5  12       44.62       40.86      2.34 o 
  -3   5  12        1.40        1.84      1.59 o 
  -2   5  12       12.56        8.96      1.79 o 
  -1   5  12       12.52       15.68      1.75 o 
   0   5  12        1.64        3.17      1.48 o 
   1   5  12       55.88       60.52      2.72 o 
   2   5  12       10.14       11.52      2.06 o 
  -5   6  12       51.60       46.54      2.50 o 
  -4   6  12       98.41       88.91      3.15 o 
  -3   6  12       36.07       30.80      2.12 o 
  -2   6  12       57.88       52.54      2.95 o 
  -1   6  12        9.74        5.85      1.61 o 
   0   6  12        2.02        0.98      1.89 o 
   1   6  12        1.18        2.38      1.34 o 
  -3   7  12        6.04        8.88      2.23 o 
  -2   7  12       23.21       24.24      2.23 o 
  -1   7  12        7.97        4.59      1.64 o 
  -7   1  13       39.01       41.91      5.59 o 
  -6   1  13      100.83       92.73      3.19 o 
  -5   1  13       16.00       17.42      1.95 o 
  -4   1  13       13.64       19.09      2.90 o 
  -3   1  13        5.48        5.28      1.88 o 
  -2   1  13       35.61       31.51      2.57 o 
  -1   1  13      115.41      121.50      3.86 o 
   0   1  13        0.10        1.42      1.73 o 
   1   1  13        0.15       -0.98      1.66 o 
   2   1  13       37.55       33.22      2.18 o 
  -6   2  13        2.95        1.09      1.21 o 
  -5   2  13       25.81       23.14      2.02 o 
  -4   2  13        2.77        4.63      1.61 o 
  -3   2  13       43.78       43.68      2.88 o 
  -2   2  13        9.23        6.57      1.93 o 
  -1   2  13       17.20       17.46      2.10 o 
   0   2  13      228.67      229.46      4.83 o 
   1   2  13      164.99      177.92      4.76 o 
   2   2  13       39.28       40.10      3.19 o 
  -6   3  13        0.33        0.86      1.16 o 
  -5   3  13       11.50       11.27      1.68 o 
  -4   3  13       10.44        7.84      1.61 o 
  -3   3  13        2.07        1.59      2.05 o 
  -2   3  13        1.40        1.95      1.68 o 
  -1   3  13       25.41       23.16      1.95 o 
   0   3  13        0.91        4.47      1.54 o 
   1   3  13       60.10       64.54      3.12 o 
   2   3  13        0.42        0.72      2.64 o 
  -5   4  13       20.77       16.86      2.12 o 
  -4   4  13        3.73        7.70      1.54 o 
  -3   4  13        6.53        6.87      2.27 o 
  -2   4  13       18.04       15.48      1.74 o 
  -1   4  13       34.91       32.67      2.56 o 
   0   4  13       45.89       54.83      2.57 o 
   1   4  13        3.91        5.42      1.76 o 
  -4   5  13        6.31        6.96      2.65 o 
  -3   5  13       43.45       38.58      2.39 o 
  -2   5  13        0.74        0.97      1.25 o 
  -1   5  13       10.91       12.26      1.55 o 
   0   5  13        8.07        7.92      1.56 o 
  -5   0  14        0.33       -1.53      1.53 o 
  -4   0  14        0.85       -0.97      2.27 o 
  -3   0  14       53.57       57.79      4.52 o 
  -2   0  14        6.09        8.53      1.85 o 
  -1   0  14      218.15      213.03      7.48 o 
   0   0  14       20.41       18.75      2.82 o 
  -5   1  14        9.89        8.95      1.52 o 
  -4   1  14       46.75       42.34      2.63 o 
  -3   1  14       39.08       35.94      2.38 o 
  -2   1  14       49.93       49.83      2.20 o 
  -1   1  14      179.85      172.03      4.64 o 
   0   1  14       15.55       16.83      1.73 o 
  -5   2  14       17.35       12.12      2.00 o 
  -4   2  14        0.13        1.53      1.45 o 
  -3   2  14        4.96        7.02      1.57 o 
  -2   2  14        5.02        4.76      1.39 o 
  -1   2  14       77.22       97.87      3.37 o 
   0   2  14       10.94       13.96      1.86 o 
  -4   3  14        0.07       -0.11      1.61 o 
  -3   3  14       53.18       52.63      2.83 o 
  -2   3  14       30.14       30.71      2.14 o 
  -1   3  14        1.77        2.21      1.30 o 
                                                 
